# Supplementary material for: Retention in care among older adults living with HIV in western Kenya: A retrospective observational cohort study
Source: PLoS One. 2018 Mar 28;13(3):e0194047. doi: 10.1371/journal.pone.0194047 (PMC5874021; doi:10.1371/journal.pone.0194047)
Supplement: S1 File — (XLS) [file pone.0194047.s001.xls]

## Sheet: PLOS Data - 2017-12-18
id	ageatenroll	male	urban	married	cd4_b	bmi_b	whostage_b	hivstatusdisclosed	tbtx	oiproph	years_school	pointoftest	hospitalized_arv	everonarv	ageatarvstart	cd4_art	bmi_art	whostage_art	eventtime_ARV2	lost	death	lost2fup	eventtime_lost2fup	ART_to_LTFUP	Adv_HIV
1	36.3943	1	0	1	57	15.9597	2	1	0	1	8	TB,DITC,PITC,I,OPD,POPC,AIS,PIS	0	1	36.512	57	15.9597	2	0.120465	1	0	1	0.17796	0.0602327	1
2	38.1437	0	0	0	382	18.3594	2	2	0	0		TB,DITC,PITC,I,OPD,POPC,AIS,PIS	0	1	40.0602			4	1.91923	1	0	1	5.2512	3.3347	0
3	38.7242	1	1	1		24.9135	2	1	0	0	12		0	0					1.58248	1	0	1	1.58248		0
4	49.0157	1	1	0		17.9012	3	1	1	1	9		0	1	49.0924		17.9012	3	0.0793977	0	0	0	8.53114	8.45448	1
5	29.9274	1	1	0		14.7782	3	2	1	1	8		0	1	30.0917		14.7782	3	0.167009	1	0	1	4.70089	4.53662	1
6	33.5113	1	1	1			3	1	1	1	15		0	1	33.7221			3	0.213552	0	0	0	8.52019	8.30938	1
7	30.0205	0	1	1	26		3	1	0	1	12		0	1	30.2122	26	18.4202	3	0.194387	1	0	1	8.07392	7.88227	1
8	38.0041	1	0	1	75	16.3197		1	0	0	8			0					0.0164271	0	1	1	0.0876112		1
9	35.0198	0	1	1	245	25.0774	1	1	0	0	8		0	1	35.77	203		1	0.752909	0	0	0	8.39425	7.64408	0
10	37.0212	0	1	0	172		3	1	0	1	13		0	1	37.117	172		3	0.0985626	1	0	1	8.18344	8.08761	1
11	30.0205	0	1	0	165	21.3599	3	2	0	1	8		0	1	30.1547	165	21.3599	3	0.136893	1	0	1	7.99726	7.86311	1
12	43.0226	1	1	1	95		1	1	0	1	12		0	1	43.154	95	20.7397	1	0.134155	1	0	1	0.826831	0.695414	1
13	25.024	0	1		162	20.9572	3	1	1	1	8		0	1	25.4812			3	0.459959	1	0	1	1.14442	0.6872	1
14	40.0246	1	1	1	257		1	1	0	0	8		0	1	41.859	183		1	1.8371	0	0	0	8.58042	6.74606	0
15	23.0226	0	1	0	801	25.9701	1	1	0	0	7		0	0					2.43121	1	0	1	2.43121		0
16	48.0246	0	1	1	98	19.8178	3	1	1	1	6		0	1	48.0931	98	19.8178	3	0.0711841	1	0	1	3.29911	3.23066	1
17	23.0226	0	1	0	64	22.9035	2	1	0	1	8		0	1	23.0719	64	22.9035	2	0.0520192	1	0	1	4.39151	4.34223	1
18	41.024	1	1	1		17.444	1	1	0	1	7		0	1	41.2895		17.444	1	0.268309	1	0	1	6.51608	6.25051	0
19	30.5298	0	1	0		20.9644	3	2	0	0	7		0	1	30.7214		20.9644	3	0.194387	0	0	0	8.47091	8.27926	1
20	27.666	1	0	1	495	25.1063	1	1	0	0	10		0	1	28.7146			1	1.05133	1	0	1	2.99247	1.94387	0
21	53.0157	1	1	1	67	17.1655	2	2	0	0	4			1	53.0595	67	17.1655	2	0.0465435	0	1	1	0.969199	0.925394	1
22	29.0376	0	1	0		25.9095		1	0	0	8			0					0.0054757	1	0	1	0.0054757
23	49.0157	1	1	1		16.3024		1	0	0	8			0					0.00821355	0	1	1	0.0711841
24	25.8563	0	1	0		18.3422	3	1	0	1	8		0	1	26.6721			3	0.818617	1	0	1	0.818617	0.00273785	1
25	46.5188	0	1	0		26.7405	2	1	0	0			0	1	47.1239			4	0.607803	0	0	0	8.39973	7.79466	0
26	21.0212	0	0	0		24.4646	1	1	0	0	10		0	1	29.4483	548.43	23.7282	1	8.42984	0	0	0	8.51472	0.087611	0
27	38.4997	1	1	1		23.3067		1	0	1	20			0					0.0383299	1	0	1	0.0383299
28	29.681	0	1	0	100	18.0622	4	1	0	0	12			0					0.073922	1	0	1	0.073922		1
29	28.0219	0	1	1	222	23.0112	2	2	0	0			0	1	29.2704	153		3	1.2512	1	0	1	3.16222	1.91376	0
30	21.8508	0	1	0		18.3732	2	1	0	1	3		0	1	23.3265	488		2	1.47844	1	0	1	3.51266	2.03696	0
31	38.6064	1	1	1	449	22.7904	3	2	0	0	8	TB,DITC,PITC,I,OPD,POPC,AIS,PIS	0	1	40.0027	226		3	1.39904	0	0	0	8.46817	7.07187	1
32	31.0335	0	1	0	56		4	1	1	1			0	1	31.1348	56	15.2353	4	0.104038	0	0	0	8.57221	8.47091	1
33	35.6988	0	1	0		26.7804	2	1	0	0	7			1	35.7563		26.7804	2	0.0602327	0	1	1	0.377823	0.320329	0
34	37.0349	1	1	1	3	20.7157		1	0	1	12			0					0.0410678	1	0	1	0.0410678		1
35	24.6817	0	1	1		25.711	1	1	0	0	7		0	1	24.7201		25.711	1	0.0410678	1	0	1	5.2731	5.23477	0
36	25.3498	0	1	1	211	15.6157	3	1	0	0	12		0	1	26.1383			3	0.791239	0	1	1	1.14716	0.358658	1
37	16.0219	0	0	1	1405	27.4884	1	1	0	0	8		0	1	16.0246	1405	27.4884	1	0.0054757	1	0	1	1.82888	1.82615	0
38	36.0192	1	1	1	172	16.6525		1	0	0	6			0					0.00821355	0	1	1	0.0273785		1
39	46.0424	0	1	0	177	16.6597	2	2	0	0	4		0	1	46.475			3	0.435318	1	0	1	5.87543	5.44285	1
40	35.2635	0	1	0	633	30.6746	1	2	0	0	11		0	1	35.2663	633	30.6746	1	0.0054757	1	0	1	7.5373	7.53457	0
41	40.8022	0	1	1	92	19.9219	4	2	0	0	7		0	1	40.9938	92	19.9219	4	0.194387	1	0	1	6.39014	6.19849	1
42	31.0171	0	1	1	132	26.3702	1	2	0	0	16		0	0					0.996578	1	0	1	0.996578		1
43	58.0342	0	1	0	229	20.0773	3	2	0	0			0	1	58.308	229		3	0.276523	0	0	0	8.47639	8.2026	1
44	35.0253	0	1	0		28.1625		1	0	0	10			0					0.0492813	0	1	1	0.0629706
45	39.8658	0	1	1	182	25.6209	3	1	0	0	7		0	1	40.2053			3	0.342231	1	0	1	0.76386	0.424367	1
46	34.026	0	1	1	139	18.9069	3	1	0	1	12		0	1	34.2505	139	18.9069	3	0.227242	0	0	0	8.54209	8.31759	1
47	49.0048	1	0	0		15.4652	3	1	0	0	4			0					0.109514	1	0	1	0.109514		1
48	35.0144	0	0	1		16.0156	3	1	0	0				0					0.0602327	1	0	1	0.0602327		1
49	29.4867	0	1	1	15	14.6924	3	1	0	0	7		0	1	29.7084	15	14.6924	4	0.224504	1	0	1	5.23477	5.013	1
50	45.9384	0	0	1		21.1927	4	2	1	0	10		0	1	46.1711		21.1927	3	0.235455	1	0	1	6.81999	6.58727	1
51	61.0157	1	0	0	52	14.1975	1	2	0	0			0	1	61.1417	52	14.1975	3	0.128679	0	0	0	5.10335	4.97741	1
52	29.5222	0	0	0	30	23.1677	2	1	0	0	8			1	29.6016	30	23.1677	2	0.0821355	1	0	1	0.413415	0.334018	1
53	32.3258	1	0	0	285	18.8481	3	2	0	0				0					0.0821355	1	0	1	0.0821355		1
54	33.5496	0	0	0		16.6667	2	1	0	0	12		0	1	33.7248		15.1111	2	0.17796	1	0	1	5.14168	4.96646	0
55	25.0541	1	1	0		15.6157	3	1	1	0			0	1	26.2888	131		4	1.23751	1	0	1	3.1321	1.89733	1
56	35.0527	0	1	1		21.7844	1	2	0	0	8		0	1	35.1102		21.7844	1	0.0602327	0	0	0	8.44353	8.38604	0
57	44.0548	1	1	1		22.6757	1	1	0	0	11		0	1	50.653			2	6.60096	1	0	1	8.3258	1.72758	0
58	38.0534	0	1	0		28.2828	3	2	0	1	12		0	1	38.0917		28.2828	3	0.0410678	0	0	0	8.4052	8.36687	1
59	46.0534	1	1	1		21.0077	1	1	0	1	14		0	1	46.0917		21.0077	1	0.0410678	1	0	1	7.49624	7.45791	0
60	21.0349	0	0	0	309		1	2	0	0	11		0	1	21.5414		20.7756	1	0.50924	0	0	0	8.39973	7.89322	0
61	42.7789	0	0	0	188	17.7831	1	2	0	1	4		0	1	43.1157	188		3	0.339493	0	0	0	2.37919	2.04244	1
62	30.0014	0	0	1		21.7502	1	1	0	1	4		0	1	30.026		21.7502	1	0.0273785	0	0	0	2.40383	2.37919	0
63	24.4353	0	0	1	477	18.4033	3	1	1	0	12		0	0					0.769336	1	0	1	0.769336		1
64	27.4552	0	0	0		21.3226		2	0	0	12			0					0.0164271	1	0	1	0.0164271
65	15.2745	0	0	1	262	15.7342	3	1	1	1	6		0	1	16.2656	84	14.6626	2	0.99384	0	0	0	2.39288	1.40178	1
66	36.9692	0	0	0	981	29.7521	1	2	0	0	17		0	0					5.02396	0	0	0	5.02396		0
67	33.5743	1	0	0		12.6953		2	1	0	8			0					0.0136893	1	0	1	0.0136893
68	33.5633	1	0	0	164	22.9568	4	1	0	0	8		0	1	33.6482	164	23.1405	4	0.0876112	1	0	1	4.72279	4.63792	1
69	33.5743	0	0	1		15.9961	3	1	0	0	8		0	1	33.6482		17.3134	3	0.0766598	0	0	0	5.21287	5.13895	1
70	40.5722	0	0	0		15.4315	3	1	0	0	3		0	1	41.3908	156	18.5178	3	0.821355	1	0	1	2.987	2.16838	1
71	33.5743	0	0	1	46	15.8709	3	1	0	0	12		0	1	33.8344	46	16.038	3	0.262834	0	0	0	5.07598	4.81588	1
72	31.1814	1	0	1	830	20.2865	1	1	0	0	6		0	1	34.1684	157		3	2.98973	1	0	1	2.98973	0.00273785	0
73	46.0233	1	0	1	188	15.8699	3	1	0	0	4		0	0					1.59069	1	0	1	1.59069		1
74	34.026	0	0	0			2	2	0	0	4			1	34.152			3	0.128679	1	0	1	0.396988	0.271047	0
75	24.2081	0	1	1		21.6441	1	1	0	0	10		0	1	32.293	494.42	25.0657	1	8.08761	0	0	0	8.43258	0.347707	0
76	21.0541	0	1	1	538	33.8624	1	1	0	0	12			1	21.6482			3	0.596851	1	0	1	0.596851	0.00273785	0
77	26.0534	0	1	0	199	30.2618	2	1	0	0	10		0	1	26.245	199	30.2618	2	0.194387	1	0	1	3.40589	3.21424	1
78	52.5749	1	0	1		19.8352	2	2	0	0			0	0					0.643395	1	0	1	0.643395		0
79	38.5626	1	0	1		14.0445		1	0	0				0					0.0410678	1	0	1	0.0410678
80	55.5921	0	0	0		21.6413	3	1	0	0			0	1	55.6797		22.0741	3	0.0903491	1	0	1	1.68652	1.5989	1
81	31.6003	1	0	0		14.7662		1	0	0	6			0					0.0054757	0	1	1	0.0246407
82	29.5222	0	0	1		17.1468	2	2	0	0	8		0	1	30.7324		17.5278	2	1.21287	1	0	1	7.38672	6.17659	0
83	46.7269	0	0	1			2	1	0	0	10		0	1	47.091		18.591	2	0.366872	0	0	0	8.51198	8.14784	0
84	25.0541	1	1	1	548	19.6752	1	2	0	0	10		0	0					4.81588	1	0	1	4.81588		0
85	35.0527	1	1	1		19.9573	1	2	0	0	11			0					0.147844	1	0	1	0.147844		0
86	37.2923	1	1	1		15.8187	3	1	0	1	12		0	1	37.4073		15.8187	3	0.117728	1	0	1	6.77071	6.65572	1
87	30.0178	0	1	1	179		3	1	1	1	12		0	1	30.7132	60		4	0.698152	1	0	1	8.30116	7.60575	1
88	36.0438	0	1	0				1	0	1	16			1	36.2136				0.172485	0	1	1	0.197125	0.0273785
89	41.0568	1	1	1		19.2653	3	1	1	1	12		0	1	41.0951		19.2653	3	0.0410678	0	0	0	8.43258	8.39425	1
90	32.0575	0	1	1		19.7239	1	1	0	1	11		0	1	33.9357	298		1	1.8809	1	0	1	8.33949	6.46133	0
91	40.0383	1	1	1	27		2	2	0	1	12			1	40.1533	27	22.3094	2	0.117728	1	0	1	0.44627	0.33128	1
92	45.0376	1	1	1	177	15.9597	3	1	0	1	7		0	1	45.2895		15.9597	3	0.25462	0	1	1	2.37919	2.12731	1
93	50.037	0	1	0	128	16.2016	1	2	0	1	8		0	1	50.3819	223		1	0.347707	0	1	1	7.77002	7.42505	1
94	66.0397	1	1	0	11	19.8347	3	1	1	1	4		0	1	66.3025		19.8347	3	0.265572	1	0	1	0.785763	0.52293	1
95	32.0548	1	1	0		15.9606	3	1	1	1			0	1	32.0931		15.9606	3	0.0410678	0	1	1	2.63107	2.59274	1
96	26.0534	1	1	0		19.8352	3	2	1	0	4			0					0.0821355	1	0	1	0.0821355		1
97	21.6509	0	1	0	163	18.8271	3	2	0	0	9		0	1	21.8535	163	18.8271	3	0.205339	1	0	1	8.30664	8.10404	1
98	25.7221	0	1	0		15.6157	3	2	0	0	6		0	1	29.3306	309		3	3.61123	0	0	0	8.58042	4.97194	1
99	28.2765	0	1	0		16.9991		1	0	0	11			0					0.0219028	0	1	1	0.0328542
100	26.3518	1	1	0		18.4298		1	0	0	4			0					0.0410678	1	0	1	0.0410678
101	25.7331	0	1	0		19.1001	3	1	1	0	4		0	1	32.8214			3	7.09103	1	0	1	7.09103	0.00273785	1
102	26.0452	0	1	1		22.0455	3	1	0	0	4		0	1	27.1869	201		3	1.14442	1	0	1	3.44695	2.30527	1
103	41.577	1	1	0	31	19.6752	3	1	0	0	7		0	1	41.8617	31		3	0.287474	1	0	1	4.38604	4.1013	1
104	23.5209	0	1	0		26.3702		1	0	0	7			0					0.0273785	1	0	1	0.0273785
105	23.4415	0	1	0	170	21.0962	3	1	1	0	12		0	1	24.0739	255		3	0.635181	1	0	1	0.750171	0.117728	1
106	42.0589	0	1	0		27.0538	3	1	0	1	12		0	1	42.0972		27.0538	3	0.0410678	1	0	1	8.29569	8.25736	1
107	51.0527	1	1	1		20.8577	3	1	0	1	11			1	51.4251			4	0.375086	1	0	1	0.413415	0.0410677	1
108	50.0452	1	0	0	22	18.902	2	1	0	0	4			0					0.246407	0	1	1	0.353183		1
109	56.0219	1	0	0		15.7034		1	0	1	7			0					4.47365	1	0	1	4.47365
110	50.0534	0	1	0	42	19.9555	4	1	0	0				0					0.117728	0	1	1	0.120465		1
111	23.0637	0	1	0			1	2	0	0	15		0	1	23.9042	169		1	0.843258	0	0	0	8.54209	7.70157	0
112	33.0048	0	1		504	13.8884	3	2	0	0	8			0					0.632444	1	0	1	0.632444		1
113	34.0068	0	0	0	202	15.8228	3	1	0	1	6			1	34.152	202	15.8228	3	0.147844	1	0	1	0.147844	0.00273785	1
114	53.4593	1	1	1		17.2584	4	2	0	0	10		0	1	53.5113		17.2584	4	0.054757	1	0	1	4.00274	3.95072	1
115	38.0151	0	1	0	197	17.0271	3	1	1	0			0	1	38.4641			3	0.451745	1	0	1	1.86174	1.41273	1
116	23.0144	0	0	0	322	16.9747	3	1	1	0	8		1	1	25.4757	87		3	2.46407	1	0	1	3.91513	1.4538	1
117	34.0561	0	1	0		24.5917		2	0	0	3			0					0.00273785	1	0	1	0.00273785
118	22.0534	0	1	0	910	21.9441		1	0	0	8			0					0.0903491	1	0	1	0.0903491		0
119	32.4654	1	0	1	164	20.9828	3	1	1	0				1	32.6516	164	20.9828	3	0.188912	1	0	1	0.572211	0.386037	1
120	20.0602	0	1	1		20.4491	1	1	0	0			0	1	20.0986		20.4491	1	0.0410678	1	0	1	2.55441	2.51608	0
121	58.4832	0	1	0		23.7253	1	1	0	0			0	1	64.9008			3	6.42026	0	0	0	8.44901	2.03149	0
122	39.2471	0	1	0	25	19.1953	1	1	0	0	7		0	1	39.6879			3	0.443532	1	0	1	2.52156	2.08077	1
123	33.9028	1	1	0		18.5911	3	2	1	1	10		0	1	34.0178		18.5911	3	0.117728	1	0	1	8.33402	8.21903	1
124	29.588	0	1	0		16.0231	3	1	1	1	8		0	1	29.7029		16.0231	3	0.117728	1	0	1	8.10404	7.98905	1
125	39.6359	1	0	1		18.2711	3	1	0	0	8		0	1	40.2984	194		3	0.665298	0	0	0	8.41615	7.75359	1
126	37.4812	0	1	0		18.4265	4	1	1	1	14		0	1	37.5168		18.4265	4	0.0383299	1	0	1	8.29843	8.26283	1
127	48.0164	0	0	1		15.8079	4	1	1	0	10		0	1	48.1369		15.8079	4	0.123203	0	0	0	8.59685	8.47639	1
128	45.0157	0	1	1	86	29.7609	3	1	0	0	5			0					4.24641	1	0	1	4.24641		1
129	41.0376	1	0	0		18.5132	3	1	0	0	8		0	1	41.1745		18.5132	3	0.13963	0	0	0	8.53388	8.39699	1
130	37.0595	0	0	1		23.4952	1	1	0	0	3		0	1	38.0945	208		1	1.03765	1	0	1	7.24709	6.21218	0
131	45.0376	1	0	1		21.2245	2	2	0	0	12			1	45.2649		21.2245	2	0.229979	0	1	1	0.410678	0.183436	0
132	30.0014	0	0	0	740	23.533	1	2	0	0	7		0	1	30.0041	740	23.533	1	0.0054757	1	0	1	7.55647	7.55373	0
133	27.0144	0	1	0	831	18.2868	1	1	0	0	8		0	0					2.46133	1	0	1	2.46133		0
134	31.0144	0	1	1	845	19.802	2	1	0	0	8		0	1	31.1567	845	19.802	2	0.145106	1	0	1	7.92608	7.78371	0
135	19.3238	0	1	0	982	19.8397	1	1	0	0	8			0					0.109514	1	0	1	0.109514		0
136	35.5044	0	1	0	86		3	2	1	0			0	1	35.8877			3	0.386037	0	0	0	8.45175	8.06845	1
137	37.0185	1	1	1	57	20.6443	2	1	0	0	12		0	1	37.4428			3	0.427105	1	0	1	3.47433	3.04997	1
138	30.6037	0	0	0		16.7969	3	1	0	0	7		0	1	30.6858		16.7969	3	0.0848734	1	0	1	1.59343	1.51129	1
139	26.0151	0	1	0	75	18.7815	2	1	0	0				0					0.271047	1	0	1	0.271047		1
140	33.7057	0	0	1	115	17.7577		1	0	0	8			0					0.0985626	1	0	1	0.0985626		1
141	45.1526	0	1	0	32	19.4674	2	1	0	0				0					0.17796	1	0	1	0.17796		1
142	29.4949	0	0	0	14	18.1252	4	2	0	0	8			1	29.6016	14	15.0474	4	0.109514	0	1	1	0.301164	0.194387	1
143	38.9268	1	0	0	266	17.9151	2	1	0	0	6		0	1	39.3292		17.239	3	0.405202	0	0	0	8.51198	8.10951	0
144	33.0267	0	0	1	810	19.433	2	1	0	0			0	1	38.4312			1	5.40726	0	0	0	8.54209	3.13758	0
145	33.024	0	0	1	486	16.4237	3	1	0	0	8			0					0.17796	1	0	1	0.17796		1
146	31.0418	0	1	0	182	20.9625	2	1	0	0	7		0	1	31.3977			2	0.358658	0	0	0	8.55031	8.19439	1
147	58.0014	1	0	1	253	18.3391	3	1	0	0	8		0	1	58.193	253	18.3391	3	0.194387	0	0	0	5.11978	4.92813	1
148	32.0548	0	1	0	490	22.8523	2	1	0	0	12			0					0.0793977	0	1	1	0.246407		0
149	28.0274	1	0	0	43	19.5312	3	1	0	0	4		0	1	28.1752	43	19.5312	3	0.150582	1	0	1	4.63518	4.48734	1
150	29.0404	1	0	0	28	17.1594		1	1	0	12			0					0.0574949	0	1	1	0.0574949		1
151	31.05	0	1	0		26.7532	1	1	0	0	8		0	1	32.3039	194		1	1.25667	0	0	0	8.53936	7.28542	0
152	52.5038	1	0	0	1413	30.229	1	1	0	0	12		0	0					1.32786	1	0	1	1.32786		0
153	32.0575	0	1	0		16.1843	2	2	0	0	6		0	1	32.1533		16.1843	2	0.0985626	1	0	1	0.969199	0.873374	0
154	33.0486	0	1	0		22.151	2	2	0	0	8			0					0.594114	1	0	1	0.594114		0
155	25.0568	0	1	0	878	19.7751	1	1	0	0	7			0					0.678987	1	0	1	0.678987		0
156	45.5305	1	1	1	138	17.4441	3	1	0	0	7		0	1	46.0068	247		3	0.479124	0	0	0	8.53388	8.0575	1
157	43.0582	1	1	0	921	28.6993	1	1	0	0	7		0	0					8.45996	0	0	0	8.45996		0
158	37.117	1	1	0		19.3792	1	2	0	0	12		0	1	37.5524	164		1	0.438056	0	0	0	8.47091	8.03559	0
159	26.7817	0	1	1		26.8136	2	2	0	0	8			0					0.147844	1	0	1	0.147844		0
160	44.0137	0	0	0			3	2	1	1	7		0	1	44.4463	67	17.0088	3	0.435318	0	0	0	8.44079	8.00821	1
161	36.0055	0	0	0	587	18.3143	2	1	0	0	6		0	1	37.1937	142		4	1.19097	1	0	1	8.01369	6.82546	0
162	36.0438	1	0	1	110	16.937	2	1	0	0	8			0					0.1013	1	0	1	0.1013		1
163	50.0041	0	0	0				1	0	0				0					0.0383299	1	0	1	0.0383299
164	28.9692	0	0	1	38	23.533	2	2	0	0	3		0	1	29.0541	38	23.533	2	0.0876112	1	0	1	2.66667	2.58179	1
165	30.0589	0	1	1		19.0311	3	1	0	0	8			0					0.459959	1	0	1	0.459959		1
166	28.0767	0	1	1	207	22.2656	1	1	0	0	10		0	1	28.6571	158		1	0.583162	0	0	0	8.41889	7.83847	0
167	40.0767	0	1	0	367	22.1718	2	1	0	1	3		0	0					0.752909	1	0	1	0.752909		0
168	21.1526	1	0	1	694	22.4913	1	1	0	0	4		0	1	27.1513			1	6.00137	1	0	1	8.06845	2.06981	0
169	34.0342	0	0	0	475	25.711	1	1	0	1				0					0.238193	0	1	1	0.462697		0
170	47.0664	1	1	1		24.5779	2	1	0	0	9		0	0					0.977413	1	0	1	0.977413		0
171	42.0151	1	0	0	407	14.0985	3	2	0	0	8			0					0.273785	0	1	1	0.405202		1
172	41.0732	0	0	0	238	23.4375	1	2	0	0			0	0					0.709103	1	0	1	0.709103		0
173	32.0767	0	0	0	281	22.4813	3	2	0	0	6		0	1	33.0021			3	0.928131	1	0	1	4.96372	4.03833	1
174	33.0732	1	1	1	25	18.9069		1	1	1	6			0					0.0711841	0	1	1	0.1013		1
175	29.1061	1	0	0	575	15.5709	3	1	1	0	7			0					0.0602327	0	1	1	0.1013		1
176	34.0753	1	1	0	181	17.4776		1	0	1	8			1	34.1136	181	17.4776		0.0410678	1	0	1	0.0410678	0.00273785	1
177	29.0897	1	0	0	338	22.231	2	1	0	0	8		0	0					5.76044	1	0	1	5.76044		0
178	26.078	0	1	1	56		1	1	0	1	8		0	1	26.1164	56		1	0.0410678	1	0	1	1.9603	1.92197	1
179	44.7803	0	1	1		16.6545	1	1	0	1	4		0	1	44.8433		16.6545	1	0.0657084	0	0	0	8.59685	8.53388	0
180	40.0794	0	1	0	44	35.3798	1	1	0	0	8		0	1	40.1725	44	35.3798	1	0.0958248	1	0	1	8.30116	8.20808	1
181	40.0602	0	1	0	53	20.3244	2	2	0	1	7		0	1	41.3662	174.46		2	1.30869	1	0	1	2.04791	0.741958	1
182	39.2252	0	1	0	596	23.4793	1	2	0	0	16		0	1	47.1951		23.1401	1	7.97262	0	0	0	8.39699	0.427104	0
183	38.078	0	1	1	253	20.6633	2	1	0	0	7		0	1	39.1294	295.09		2	1.05407	0	0	0	8.47912	7.42779	0
184	29.0623	1	1	1			3	2	0	0	7		0	0					1.24846	1	0	1	1.24846		1
185	38.0616	1	1	0				1	0	0	7			0					0.156057	1	0	1	0.156057
186	44.063	0	1	1				2	0	0	10			0					0.0958248	1	0	1	0.0958248
187	29.0787	0	1	0	435	18.4911	3	1	0	0	8		0	1	29.462			3	0.386037	0	0	0	8.564	8.1807	1
188	43.039	1	1	1		26.4072	3	2	0	1	8			1	43.154		26.4072	3	0.117728	1	0	1	0.117728	0.00273785	1
189	37.0815	1	1	0			4	1	0	0	12	TB,DITC,PITC,I,OPD,POPC,AIS,PIS	0	1	37.1198			4	0.0410678	0	1	1	1.9165	1.87817	1
190	43.0801	1	1	0	686	23.1084	1	2	0	0	4			0					0.136893	1	0	1	0.136893		0
191	32.0821	1	1	1	62	16.6205	3	1	0	1	12	TB,DITC,PITC,I,OPD,POPC,AIS,PIS	0	1	32.1205	62	16.6205	3	0.0410678	0	0	0	8.55031	8.51198	1
192	19.0773	1	1		5	15.9875	3	1	0	1	12			1	19.1157	5	15.9875	3	0.0410678	1	0	1	0.0985626	0.0602327	1
193	39.8248	0	1	0	285	20.2812	3	1	1	0	12		1	0					2.51608	1	0	1	2.51608		1
194	33.065	0	1	1	37		3	1	1	0	12		0	1	33.3881	37		3	0.325804	0	0	0	8.4052	8.08214	1
195	24.052	0	1	0		21.7784		2	0	0	7			0					0.0301164	1	0	1	0.0301164
196	35.05	0	1	0	57		3	1	0	0	4			1	35.2471	57		3	0.199863	0	1	1	0.405202	0.208077	1
197	29.0787	0	1	1	70	17.782	3	2	1	0	12			0					0.213552	1	0	1	0.213552		1
198	44.4572	1	1	1	90	19.2302	3	1	0	0	7		0	1	44.7146		19.2302	3	0.260096	0	0	0	8.35318	8.09583	1
199	43.0828	0	1	1	520	25.2994	1	2	0	0	7		0	1	46.0698	323		1	2.98973	1	0	1	7.2553	4.26831	0
200	29.0404	1	1	0	385	20.4712	2	2	0	0	8		0	0					8.0575	1	0	1	8.0575		0
201	35.4387	1	1	0	383	20.0928	1	1	0	0	10		0	1	38.0945			3	2.65845	1	0	1	5.01574	2.36003	0
202	32.0548	0	1	0	73	13.388	3	1	0	1	12			1	32.1533	73	13.388	3	0.1013	1	0	1	0.142368	0.0438056	1
203	40.0548	1	1	0	544	16.1354	2	1	0	0	12			0					0.213552	1	0	1	0.213552		0
204	23.1239	0	1	1	766	24.1672	1	1	0	0	4			1	23.1677	766	24.1672	1	0.0465435	1	0	1	0.0848734	0.0410678	0
205	20.0657	0	1	1	401	21.0149	2	1	0	0	13		0	1	20.0821	401	21.0149	2	0.019165	0	0	0	8.49281	8.47639	0
206	25.5852	1	1	1	35	17.8201	1	2	0	0	7			0					0.172485	1	0	1	0.172485		1
207	38.0698	0	1	1	251	18.3058	4	1	0	0	8			0					0.142368	1	0	1	0.142368		1
208	37.065	0	1	0	98	17.1468			0	0	8			0					0.0355921	0	1	1	0.0629706		1
209	43.2033	0	0	0	1027	19.2277	1	2	0	0	4		0	1	49.3142			1	6.11362	0	1	1	6.46954	0.358659	0
210	22.2642	0	1	0	429	24.4646	1	1	0	0	2		0	1	22.3765	429	24.4646	1	0.11499	1	0	1	8.08761	7.97536	0
211	24.4271	0	1	1	364	17.0562		2	0	0	8			0					0.019165	1	0	1	0.019165		0
212	38.0726	1	1	1	544	21.3068	2	1	0	0	3			0					0.542094	1	0	1	0.542094		0
213	51.5838	1	0	1	572	24.7252	1	1	0	1	10		0	0					3.32101	1	0	1	3.32101		0
214	45.0787	1	0	0	266	19.9481	1	2	0	0	3			0					0.197125	0	1	1	0.40794		0
215	24.0739	0	0	1	1	19.052	2	2	0	0	12		0	1	24.3066	14	19.052	2	0.235455	1	0	1	1.08419	0.851472	1
216	29.7659	0	1	1	1271	22.151	1	1	0	0			0	1	31.8741			1	2.11088	0	0	0	8.47091	6.36276	0
217	35.3484	0	1	0	368	28.257	2	1	0	0	6		0	1	35.4689	368	28.257	2	0.123203	1	0	1	7.59754	7.47707	0
218	31.0554	1	1	1	178	16.7062	3	1	0	0	12		0	1	31.2252	178	16.7062	3	0.172485	0	1	1	1.23751	1.06776	1
219	31.1403	0	1	1	290	23.4323	2	1	0	0	7			1	31.1458	290	23.4323	2	0.00821355	1	0	1	0.542094	0.536619	0
220	54.2806	0	1	0	319	19.4734	3	2	0	0	6		1	1	56.3669	519		3	2.08898	0	0	0	8.5859	6.49966	1
221	31.0801	0	0	0		16.937	2	2	0	0	8			0					0.342231	0	1	1	0.476386		0
222	50.0424	0	0	0	186	19.1953	4	1	0	0	7		0	1	50.1383	186	19.1953	4	0.0985626	1	0	1	5.19644	5.10062	1
223	18.6585	0	1	0	747	19.2234	1	1	0	0	7		0	0					4.80493	1	0	1	4.80493		0
224	30.0589	1	1	0	72	21.0903		2	0	0	8			0					0.0410678	1	0	1	0.0410678		1
225	29.8919	1	0	1	1032	21.0292	1	1	0	1	5			1	38.4695		20.9572	1	8.58042	0	0	0	8.58042	0.00273785	0
226	36.0192	0	0	1	775	20.3481	2	1	0	0	7		0	1	39.4689	37		2	3.45243	0	0	0	8.5859	5.13621	0
227	36.0246	0	0	1	97		4	1	0	1	12		0	1	36.2683	1552		4	0.246407	0	0	0	8.56674	8.32307	1
228	44.0767	0	0	0	1261	17.6898	3	2	0	0			0	0					3.57563	1	0	1	3.57563		1
229	32.0794	0	0	0		18.902		1	0	0	8			0					0.0054757	1	0	1	0.0054757
230	28.0794	0	0	1	503	20.8209	3	1	0	0	7			0					0.0821355	1	0	1	0.0821355		1
231	44.0575	1	1	0				1	1	0	12			1	44.0657				0.0109514	1	0	1	0.0109514	0.00273785
232	25.0623	1	1	0		15.4183	3	1	0	1	8			0					0.0164271	0	1	1	0.073922		1
233	38.0507	1	1	0		16.609		2	0	1	8			0					0.0164271	1	0	1	0.0164271
234	30.5133	0	0	1	581	18.9849	1	1	0	0	12		0	1	30.6311	581	18.9849	1	0.120465	0	0	0	2.34634	2.22861	0
235	23.165	0	0	1		22.719	1	2	0	0	4		0	0					2.33812	0	0	0	2.33812		0
236	45.6591	1	0	1	176	19.3698	2	1	0	0	12		0	1	46.256			4	0.599589	1	0	1	2.00684	1.40999	1
237	30.0643	0	1	0	97	15.3502	3	1	1	0	7		0	1	30.2697	97	15.3502	3	0.208077	1	0	1	2.96783	2.76249	1
238	44	0	1	0	167	28.1625	2	2	0	0	12		0	1	44.2163	167	28.1625	2	0.219028	0	0	0	8.62971	8.41341	1
239	53.0732	0	1	0		19.8141	3	2	0	0	7		0	1	54.6502			3	1.57974	0	0	0	8.3833	6.8063	1
240	40.0767	0	0	0	1053	20.3954	2	2	0	0	4			0					0.25462	1	0	1	0.25462		0
241	43.0773	0	0	0		13.841		1	1	1				0					0.00821355	1	0	1	0.00821355
242	31.0554	1	1	0		23.1084	1	1	0	0	11		0	0					0.673511	1	0	1	0.673511		0
243	31.0965	0	0	0	63	18.5901	3	1	0	0	4		0	1	31.217	63	18.5901	3	0.123203	1	0	1	6.21766	6.09719	1
244	33.0075	0	1	0	431	25.0762	1	2	0	0	6		0	1	34.7734	144		2	1.76865	1	0	1	8.26557	6.49966	0
245	33.065	1	0	0		18.0427	1	2	0	0	8		0	1	34.7899			3	1.72758	0	0	0	2.34086	0.616017	0
246	38.0945	0	1	0	105	22.7896	1	1	0	1				1	38.2094	105	22.7896	1	0.117728	1	0	1	0.312115	0.197125	1
247	31.0938	0	1	0	365	21.9076	2	2	0	0	10		0	1	32.2601	415.22		2	1.16906	1	0	1	6.00958	4.84326	0
248	55.0938	0	1	0	274	25	3	1	0	0	7		0	1	56.4736			3	1.38261	1	0	1	8.26283	6.88296	1
249	22.6804	0	1	0	993	23.1916	1	1	0	0	10		0	1	28.5038			1	5.82615	1	0	1	7.80561	1.9822	0
250	27.0938	1	1	0	125	16.5648	4	1	1	0			0	1	27.2936	125	16.7649	4	0.202601	1	0	1	6.78713	6.58727	1
251	46.0808	0	1	0	320		1	1	0	0	7		0	1	46.6858	185		3	0.607803	0	0	0	8.4271	7.82204	0
252	33.2676	0	1	0	167		2	1	0	1	8		0	1	33.4237	167	13.6794	2	0.158795	0	1	1	1.90828	1.75222	1
253	26.0945	0	1	1	414	22.1727	1	1	0	0	8		0	1	28.7639			1	2.67214	1	0	1	7.45791	4.7885	0
254	26.0945	0	1	1	166	21.6041	2	1	0	1	8			0					0.0848734	1	0	1	0.0848734		1
255	34.0424	0	0	1		23.5078		2	0	0	7			1	34.0753		23.5078		0.0355921	1	0	1	0.0355921	0.00273785
256	25.8508	0	0	0	203	27.5556	1	2	0	0	7			0					0.167009	1	0	1	0.167009		0
257	33.0595	1	0	1	366	17.6177	2	1	0	0	1			0					0.180698	0	1	1	0.183436		0
258	30.0041	0	0	1	673	19.721	1	1	0	0	12		0	0					0.813142	1	0	1	0.813142		0
259	41.8973	1	0	1	12	16.4644	3	2	0	0	7		0	1	41.9795	12	17.4329	3	0.0848734	0	0	0	8.51472	8.43258	1
260	25.0459	1	1	0	177	14.1969	3	2	1	1	8		0	1	25.4264	240		3	0.383299	1	0	1	6.55441	6.17385	1
261	35.05	0	1	0	81	17.2879	2	1	0	0	6		0	1	35.154	81	17.2879	2	0.106776	0	1	1	2.50513	2.4011	1
262	38.9487	0	0	0	131	18.4911	3	2	0	0	8			1	39.1102	131	17.2584	2	0.164271	0	1	1	0.391513	0.229979	1
263	32.5859	0	0	1	343	19.9027	2	2	0	0	8		0	1	32.6434	343	19.9027	2	0.0602327	1	0	1	5.03491	4.97741	0
264	37.6071	1	0	1	195	16.7311	4	2	0	0	12		0	1	38.1656			4	0.561259	0	0	0	5.16085	4.60233	1
265	53.0541	1	0	0	739	19.7551	2	1	0	0	6		0	1	54.4038			2	1.3525	1	0	1	1.3525	0.00273785	0
266	34.0561	1	0	1	346	24.2367	2	2	0	0	8		0	1	36.1123	260		3	2.05886	1	0	1	3.63039	1.57426	0
267	32.0958	1	1	1	530		1	1	0	0	2		0	0					1.11978	1	0	1	1.11978		0
268	48.6407	1	0	1		19.433	3	2	1	0	7			0					0.106776	1	0	1	0.106776		1
269	30.0178	1	0	0		20.4783		1	1	0				0					0.0438056	1	0	1	0.0438056
270	28.0821	0	0	0	21	16.5289	3	1	0	0	7			0					0.131417	1	0	1	0.131417		1
271	25.5934	1	0	1		19.3715	1	1	0	0	10		0	0					1.69199	1	0	1	1.69199		0
272	36.0219	0	0	1	108	17.5278	3	1	0	0	7		0	1	36.271	108	15.6226	3	0.251882	0	0	0	5.07871	4.82957	1
273	48.0986	1	1	1	160	18.0427	4	1	0	0	7			0					0.136893	0	1	1	0.574949		1
274	26.0534	0	0	0		21.9363	1	1	0	0	8			1	26.0808		21.9363	1	0.0301164	1	0	1	0.235455	0.208077	0
275	21.8097	1	0	0	360	17.6349	4	1	0	0	11		0	1	21.9493	360	17.6349	4	0.142368	1	0	1	1.10062	0.960986	1
276	21.41	0	0	0	566	16.609	3	1	0	0	6		0	0					0.755647	0	1	1	0.772074		1
277	56.0602	0	0	1	117	12.4885	4	1	0	1	1		0	1	56.2327	117	17.2635	4	0.175222	1	0	1	3.79192	3.61944	1
278	62.0041	0	1	0	456		3	1	0	0			0	0					2.46954	1	0	1	2.46954		1
279	33.4428	1	1	1	51	18.3314	3	1	1	1	14		0	1	33.6674	149	18.3314	3	0.227242	0	0	0	8.5065	8.282	1
280	48.0958	1	1	1		19.3502	2	1	0	1	10		0	1	48.178		19.3502	2	0.0848734	0	1	1	2.62286	2.54073	0
281	53.076	0	1	0		14.5682	3	2	1	1			0	1	53.3881	82		3	0.314853	1	0	1	0.70089	0.388775	1
282	33.0869	0	1	0		19.4734	2	2	0	1	5			0					0.0520192	1	0	1	0.0520192		0
283	31.091	0	1	0		23.9224	2	1	0	0	10		0	1	31.8631	188		4	0.774812	0	0	0	8.51745	7.74538	0
284	31.4442	0	1	0		21.6311	2	1	0	0	8		0	1	32.4791			3	1.03765	0	0	0	8.39973	7.36482	0
285	42.078	1	0	0			4	1	0	1	6			0					0.0602327	0	1	1	0.0629706		1
286	49.5962	0	1	0	716	14.2741		1	0	0	6			0					0.0492813	0	1	1	0.659822		0
287	60.0931	1	1	0	466	16.8525	2	1	0	0	13		0	1	61.1855	116		2	1.09514	1	0	1	8.28747	7.19507	0
288	24.0931	0	1	1	1459	20.5693	1	1	0	0	6		0	0					8.26831	0	0	0	8.26831		0
289	23.0609	0	1	1		17.3333		2	0	1	8			0					0.0328542	0	1	1	0.0355921
290	37.0376	0	1	1	38	17.5278			1	1	9			0					0.0657084	1	0	1	0.0657084		1
291	39.6057	1	0	1	390	18.4889	1	1	0	0	8			0					0.40794	1	0	1	0.40794		0
292	59.6441	1	0	1	44	15.5709	3	1	0	0	7			1	59.781	44	13.8408	3	0.13963	0	1	1	0.309377	0.172485	1
293	22.0945	0	0	0	706	22.4913	2	1	0	0			0	1	22.1328	706	22.4913	2	0.0410678	0	0	0	5.10062	5.06229	0
294	33.0979	0	0	0	510		1	2	0	0	8			0					0.0438056	1	0	1	0.0438056		0
295	65.0732	1	0	0	28		3	2	0	0	4			0					0.145106	0	1	1	0.17796		1
296	33.0541	0	0	0	124		2	2	0	0	5		0	1	34.0972			2	1.04586	0	0	0	8.46544	7.42231	1
297	36.0931	1	0	1	359	18.6453	2	2	0	0	11		0	1	37.1307			3	1.04038	0	1	1	1.37714	0.339493	0
298	53.0951	1	0	1	751	18.7328	2	1	0	0	7		0	1	56.6982	70	17.9982	2	3.60575	0	0	0	5.15811	1.5551	0
299	55.0198	0	0	1	473	23.2335	2	1	0	0			0	0					0.900753	1	0	1	0.900753		0
300	28.1396	1	1	1	4	20.4284	3	2	0	1	8		0	1	28.1807	4	20.4284	3	0.0438056	0	0	0	8.50103	8.45996	1
301	24.0739	0	0	0	141	19.0677	2	1	0	0	8		0	1	24.1916	141	18.2563	4	0.120465	0	1	1	2.88569	2.76797	1
302	25.0815	0	0	1	620	21.7993	3	1	0	0	12		0	1	27.551	420		3	2.47228	0	1	1	7.3347	4.86516	1
303	30.0835	0	0	1	5		3	1	1	0	14		0	1	30.1793	1053		3	0.0985626	1	0	1	8.21903	8.1232	1
304	45.0979	1	0	1	122	25.6491	1	1	0	0	7		0	1	45.2895	122	25.6491	1	0.194387	0	0	0	8.36413	8.17248	1
305	37.681	0	0	0	548	21.5139	2	2	0	0	10		0	0					3.99179	1	0	1	3.99179		0
306	23.0527	0	0	0		13.5602	3	1	0	0				1	23.2526		13.5602	3	0.202601	1	0	1	0.334018	0.134155	1
307	33.0595	1	0	1		14.5159	3	2	1	0	7		0	1	34.6366	47.74		3	1.57974	0	1	1	1.69199	0.11499	1
308	18.0561	0	0	1		20.3244		2	0	0	8			0					0.0246407	1	0	1	0.0246407
309	45.0431	0	0	0	297	17.0392	2	2	0	0				0					0.11499	1	0	1	0.11499		0
310	44.9966	1	1	1	26	21.825	2	1	0	0	7		0	1	45.1526	26	21.825	2	0.158795	0	1	1	6.83368	6.67762	1
311	27.0773	0	1	0	390	15.5483	3	1	1	0	5		0	0					0.783025	1	0	1	0.783025		1
312	55.091	0	1	0	391	19.5126	1	1	0	0	5		0	1	56.282		18.2671	1	1.1937	1	0	1	4.93635	3.74538	0
313	27.0965	0	0	1	616	18.7328	1	1	0	0	13		0	1	30.4641	405		1	3.37029	1	0	1	8.30116	4.93361	0
314	44.0438	0	0	1	795	22.5827	2	1	0	0			0	0					6.12731	1	0	1	6.12731		0
315	36.1013	0	1	0	180		2	1	0	1	10		0	1	36.1889	180	18.591	2	0.0903491	1	0	1	7.0089	6.92129	1
316	35.6386	1	1	1	71			1	0	1	10			0					0.0109514	0	1	1	0.054757		1
317	40.1287	1	1	0	48	19.257	2	2	0	0	10			1	40.1862	48	19.257	2	0.0602327	0	1	1	0.164271	0.106776	1
318	34.0726	0	1	0				1	1	1	7			0					0.0246407	1	0	1	0.0246407
319	29.5661	0	1	1		20.0184	1	1	0	0			0	1	29.6071		20.0184	1	0.0438056	1	0	1	5.90828	5.86721	0
320	27.4168	0	1	1	176	24.2188	1	1	0	0	7		0	1	28.0794	78		1	0.665298	1	0	1	0.780287	0.117728	1
321	39.321	1	1	1		15.0306	3	2	0	0	12			0					0.0301164	0	1	1	0.0657084		1
322	44.846	1	1	1		21.472	3	1	0	0	10		0	1	44.8871		21.472	3	0.0438056	1	0	1	5.90828	5.86721	1
323	45.0842	1	1	1	50	19.2121	3	1	0	0	10			1	45.1362	50	19.2121	3	0.054757	1	0	1	0.0930869	0.0410678	1
324	37.7906	1	1	1		24.281	3	1	1	1	12		0	1	37.8864		24.281	3	0.0985626	0	0	0	8.49829	8.40246	1
325	40.679	1	1	1		21.8851	2	1	0	0	16		0	1	40.7392		21.8851	2	0.0629706	0	0	0	8.51745	8.45722	0
326	37.681	1	1	0	164	16.901	2	2	0	0	6		0	1	37.9767	280	18.3768	3	0.298426	1	0	1	5.96304	5.66735	1
327	49.8426	0	1	0		17.782	3	2	0	1	3		0	1	49.8836		17.782	3	0.0438056	1	0	1	6.06434	6.02327	1
328	32.616	0	1	1		19.8141	3	1	0	1	8			0					0.0438056	1	0	1	0.0438056		1
329	28.9008	0	0	1	255	21.2279	1	1	0	1	4			0					0.273785	0	1	1	0.355921		0
330	54.0342	1	1	0		24.114	1	1	0	0	16			1	54.2149		24.114	1	0.183436	1	0	1	0.183436	0.00273785	0
331	22.0726	0	1	0	101	23.7954	3	1	1	0	7		0	1	22.1739	101	23.7954	3	0.104038	1	0	1	1.88638	1.78508	1
332	40.104	1	1	1	34	19.4674	1	2	0	1	10		0	1	40.1533	34	19.4674	1	0.0520192	1	0	1	5.51677	5.46749	1
333	40.1013	1	1	0		19.2653	1	1	0	0	8		1	1	44.1999	157		1	4.1013	1	0	1	5.05955	0.960986	0
334	33.6674	0	0	1	434	23.2335	2	1	0	0	6		0	1	34.8884			2	1.22382	0	0	0	8.48734	7.26626	0
335	42.1136	1	1	1	45	19.2602	3	1	0	1	12		0	1	42.193	45	19.2602	3	0.0821355	1	0	1	7.84668	7.76728	1
336	33.1143	0	1	1	645	20.8325	1	1	0	0	8		0	1	37.6427	233		1	4.53114	0	0	0	8.45996	3.93155	0
337	28.115	0	1	1	221	19.3625	1	1	0	0	11			0					0.314853	1	0	1	0.314853		0
338	28.115	1	1	1	80	22.1297	4	1	1	1	11			0					0.520192	1	0	1	0.520192		1
339	31.0856	0	1	0	85			1			9			0					0.257358	1	0	1	0.257358		1
340	34.1136	1	1	0	252	15.2249	2	2	0	0	12		0	1	35.4552	177.19		2	1.34428	0	0	0	8.47639	7.13484	0
341	28.3285	0	1	0		21.5858	1	2	0	0	8			1	28.4271		21.5287	1	0.1013	1	0	1	0.117728	0.019165	0
342	40.115	0	1	0	777	19.9798	1	2	0	0	13		0	1	44.6762	297		1	4.564	0	0	0	8.49281	3.93155	0
343	38.3135	0	0	0	755	21.6713	1		0	0	6		0	1	42.3874	344		1	4.07666	0	1	1	4.9692	0.895277	0
344	34.0315	0	0	1	1087	27.4587		1	0	0				0					0.0684463	1	0	1	0.0684463		0
345	39.1102	1	1	0	106	16.7883	2	1	0	0	12	TB,DITC,PITC,I,OPD,POPC,AIS,PIS	0	1	39.1869	106	16.7883	3	0.0793977	1	0	1	3.154	3.07734	1
346	41.1116	0	0	1	404	21.5019	1	1	0	0	5		0	1	41.1937	404	21.5019	1	0.0848734	0	0	0	8.41615	8.33402	0
347	35.0992	0	1	1		13.5129	3	1	0	1	5		0	1	35.1376		13.5129	3	0.0410678	0	1	1	2.29432	2.25599	1
348	34.0151	1	1	0	17	19.4874	3	1	0	0	10		0	1	34.9268			4	0.914442	1	0	1	0.914442	0.00273785	1
349	45.1006	0	0	0	32	14.0051	3	1	0	1	7			1	45.1526	32	14.0051	3	0.054757	0	1	1	0.112252	0.0602327	1
350	20.7639	0	0	0	215	23.8236	1	1	0	0	8		0	1	23.7043	174		1	2.94319	1	0	1	3.96441	1.02396	0
351	50.0151	1	1	1	76	15.7313	3	1	0	1	12			1	50.0534	76	15.7313	3	0.0410678	0	1	1	1.06502	1.02669	1
352	35.0992	0	1	1		21.1927	3	1	1	0	6		0	0					1.03217	0	1	1	1.76044		1
353	56	1	1	1		17.7832	3	2	1	0				0					0.0903491	1	0	1	0.0903491		1
354	22.1109	0	0	0	820	23.634		2	0	0	4			0					0.0109514	1	0	1	0.0109514		0
355	24.1068	0	0	1	142	14.382	3	1	1	1	6		0	1	24.6516	165		3	0.54757	0	1	1	7.32101	6.77618	1
356	30.0945	0	0	0	47	17.6693		1	0	0	5			0					0.0109514	1	0	1	0.0109514		1
357	36.0931	0	0	1	992	21.9076	1	1	0	0	2		0	1	36.104	992	21.9076	1	0.0136893	0	0	0	5.13073	5.11978	0
358	33.117	0	1	0	302	11.5556		1	1	1	8			0					0.0219028	0	1	1	0.0355921		0
359	29.1034	0	1	0	2	26.1719	2	1	0	1	13		0	1	29.1417	2	26.1719	2	0.0410678	0	0	0	8.3833	8.34497	1
360	33.1198	1	1	1	85	19.1327		1	0	1	8			0					0.0410678	1	0	1	0.0410678		1
361	55.1129	1	1	1	68	19.3792	3	1	1	1	14		0	1	55.1513	376	19.3792	3	0.0410678	0	0	0	8.53114	8.49281	1
362	36.6297	1	1	1		19.7361	2	2	0	0	6		0	1	38.193	262		2	1.56605	0	0	0	8.49008	6.92676	0
363	37.0732	0	1	1	107	20.4491	3	1	0	0	8		0	1	37.2731	107	20.4491	3	0.202601	1	0	1	4.16975	3.96988	1
364	23.3593	0	1	1	807	29.2969	1	1	0	0	5		0	1	23.3621	807	29.2969	1	0.0054757	1	0	1	0.566735	0.563997	0
365	36.1123	0	1	0	95	16.0245	3	1	0	0	5			0					0.0438056	1	0	1	0.0438056		1
366	23.9316	0	1	0	194	24.3418	3	1	0	0	13		0	1	24.1177	194	24.3418	3	0.188912	0	1	1	2.05613	1.86995	1
367	32.1123	0	1	0	311	24.841	2	1	0	0				0					0.473648	1	0	1	0.473648		0
368	40.0548	1	1	1	7	19.3098		1	0	0	7			0					0.0629706	0	1	1	0.0684463		1
369	24.0657	0	1	0	255	21.5139	1	1	0	0	12		0	1	24.1013	255	21.5139	1	0.0383299	0	0	0	8.47091	8.43532	0
370	35.0992	1	1	0	423	20.3345	2	1	0	0	10			0					0.361396	1	0	1	0.361396		0
371	16.4983	0	1	0	210	12.6497	3	1	0	1	7			0					0.0328542	0	1	1	0.0492813		1
372	35.1075	0	0	1	287	16.2278	3	2	0	0	6		0	1	35.7864	143		3	0.681725	1	0	1	5.08966	4.41068	1
373	27.7591	0	1	0	25	23.7332	3	1	0	0	12		0	1	28.1424	37		3	0.386037	0	0	0	5.11157	4.72827	1
374	26.0999	0	1	0	298	20.0416	1	1	0	0	7		0	1	26.5517	352		1	0.454483	1	0	1	1.18823	0.736482	0
375	28.1123	1	1	1	465	22.3214	1	1	0	0	8		0	1	29.692			1	1.58248	1	0	1	6.39562	4.81588	0
376	43.0992	0	1	0	591	22.8624		1	0	1				0					0.00273785	1	0	1	0.00273785		0
377	40.0931	1	1	1	31	25.2525	3	1	0	0	7		0	1	40.3997	192		3	0.309377	0	0	0	8.32033	8.01369	1
378	64.104	0	1	1	184	17.3484	1	1	0	0			0	1	64.23	184	17.3484	1	0.128679	0	0	0	8.50924	8.3833	1
379	17.462	0	0	0	51	22.8329	2	1	0	0	3			1	17.5551	361	22.8329	2	0.0958248	1	0	1	0.591376	0.498289	1
380	50.5161	1	0	0	184	18.6616		1	0	0	2			0					0.0355921	1	0	1	0.0355921		1
381	26.8364	0	0	0	461	17.3333	2	1	0	0			0	1	28.7693			3	1.93566	0	1	1	1.97673	0.0438057	0
382	45.0787	0	1	0	71	16.2016		1	0	0	4			0					0.0410678	0	1	1	0.449008		1
383	46.0917	1	1	1	5	16.0299	3	2	0	0			0	1	46.4038			3	0.314853	0	0	0	8.52019	8.20808	1
384	21.2786	0	0	0	703	22.3757	1	1	0	0	12			0					0.353183	1	0	1	0.353183		0
385	30.601	1	0	1	9	20.5499	3	1	0	0	8			1	30.7296	9	20.5499	3	0.131417	0	1	1	0.339493	0.210814	1
386	64.846	0	0	0	382	21.7555	2	1	0	0				0					0.104038	0	1	1	0.279261		0
387	46.1164	1	1	1	382	24.1357	3	1	1	0	24		0	1	46.8994	292		3	0.785763	0	0	0	8.49008	7.70705	1
388	31.9425	1	1	0	45	15.3213	4	2	0	0	12			1	32.0246	45	15.3213	4	0.0848734	1	0	1	0.0848734	0.00273785	1
389	40.7721	1	0	1	21	18.5911	2	1	0	0	11			1	40.8487	21	18.5911	2	0.0793977	0	1	1	0.752909	0.676249	1
390	34.0945	1	1	1	154	16.1844	3	1	0	1	6		0	1	34.3436	154	16.1844	3	0.251882	1	0	1	7.74812	7.49897	1
391	42.0534	1	0	1	121	19.8413	2	1	0	0	11		0	1	42.2368	121	19.8413	2	0.186174	0	0	0	8.59411	8.41068	1
392	35.603	1	0	0	278	13.5853	3	1	0	1	14			0					0.194387	1	0	1	0.194387		1
393	25.588	0	1	1	85	22.2908	2	1	0	0	8			1	25.7495	85	22.2908	2	0.164271	1	0	1	0.210815	0.0492813	1
394	38.7324	0	1	0	108		2	2	0	0	7		0	1	38.8118	108		2	0.0821355	1	0	1	8.27105	8.19165	1
395	25.0431	0	0	0	123	17.2635	2	1	0	0	7		0	1	25.2923	123	17.2635	2	0.251882	0	0	0	8.5065	8.25736	1
396	17.5989	0	1	1	912	25.9766	1	2	0	0	10		0	1	17.6427	912	25.9766	1	0.0465435	1	0	1	8.0219	7.9781	0
397	32.0575	1	0	1	104	15.8131	3	1	0	0	10		0	1	32.178	104	15.8131	3	0.123203	0	0	0	8.49555	8.37509	1
398	50.1109	0	1	0	25	27.3588	2	2	0	0	7		0	1	50.1739	25	27.3588	2	0.0657084	1	0	1	1.44559	1.38261	1
399	29.0787	1	0	0	253	16.7062	3	2	1	0				0					0.073922	1	0	1	0.073922		1
400	36.6626	0	0	0	114	15.4006	3	1	1	0	7		0	1	37.2183	99	18.7305	3	0.558522	1	0	1	4.81314	4.25736	1
401	29.117	0	1	1	55	20.061	1	1	0	0	8			1	29.1964	55	20.061	2	0.0821355	1	0	1	0.131417	0.0520192	1
402	42.0726	0	0	1		17.8565	2	2	0	1	4		0	1	42.1109		17.8565	2	0.0410678	0	0	0	8.51745	8.47912	0
403	24.9829	0	0	1	844	24.3418	1	1	0	0	14		0	1	25.3306			1	0.350445	0	0	0	8.53388	8.18617	0
404	28.6543	0	0	1	116	14.8882	3	1	0	0	9		0	1	28.7392	116	15.6147	3	0.0876112	0	0	0	5.17454	5.08966	1
405	41.0951	0	0	1	98		3	1	0	1			0	1	41.3443	98		3	0.251882	0	1	1	0.851472	0.602327	1
406	61.1034	0	0	0	1010	17.8257	1	2	0	0			0	1	67.0226			3	5.92197	0	1	1	6.52704	0.607803	0
407	39.3566	0	1	0	591	21.0772	4	1	0	1	12		0	1	39.3758	591	21.0772	4	0.0219028	0	1	1	4.73922	4.72005	1
408	39.4908	1	1	1	13	22.0386	3	2	0	0	8			1	39.6824	13	22.0386	3	0.194387	1	0	1	0.542094	0.350445	1
409	34.1109	0	1	0	580	22.2222	2	1	0	0	8			0					0.199863	1	0	1	0.199863		0
410	35.1129	0	1	0	471	22.1718	1	1	0	0	3		0	1	35.1348	471	22.1718	1	0.0246407	1	0	1	3.81383	3.79192	0
411	45.1691	0	1	0	317	19.2974	2	2	0	0	4		0	1	46.7652	208.48		2	1.5989	0	0	0	8.45996	6.86379	0
412	35.0418	1	1	1	7	16.7062	3	1	0	1	12		0	1	35.2088	7	16.7062	3	0.169747	1	0	1	6.13552	5.96851	1
413	34.0643	0	1	0	60	15.8131	3	1	0	1	11		0	1	34.2368	60	15.8131	3	0.175222	0	0	0	8.4846	8.31211	1
414	36.0575	1	1	1	92	24.3375	2	1	0	0	12		0	1	36.2683	92	24.3375	2	0.213552	0	0	0	8.44079	8.22998	1
415	49.1006	0	1	0	720	22.5827	1	1	0	0	9		0	0					2.24504	1	0	1	2.24504		0
416	25.1116	0	1	0	60	22.3703	2	1	0	0	7	TB,DITC,PITC,I,OPD,POPC,AIS,PIS	0	1	25.232	60	22.3703	2	0.123203	1	0	1	2.67488	2.55441	1
417	36.0821	0	1	1	83	18.8189	3	1	1	1	11		0	1	36.2683	83	18.8189	3	0.188912	1	0	1	7.34565	7.15948	1
418	22.1191	0	0	1	466	21.2031	1	2	0	1			0	1	27.3895	13		1	5.2731	1	0	1	5.46749	0.197125	0
419	34.0972	1	0	0		16.598	3	1	0	0	7		0	1	35.9151			3	1.82067	1	0	1	1.82067	0.00273785	1
420	58.0671	1	0	0	80	16	3	1	0	0	6			1	58.1903	80	16	3	0.125941	1	0	1	4.86516	4.74196	1
421	39.0801	0	0	1	407	22.4609	2	1	0	0	12			0					0.290212	1	0	1	0.290212		0
422	36.1068	0	0	0				1	0	0				0					0.00821355	1	0	1	0.00821355
423	49.1225	0	1	1	271	20.325	1	1	0	0	12		0	1	49.7276	122		1	0.607803	0	0	0	8.46544	7.86037	0
424	44.1123	0	1	0		33.2479	1	2	0	0	12		0	1	50.2313			3	6.12183	0	0	0	8.43806	2.31896	0
425	28	0	1	0		22.006	4	1	1	1	8			1	28.0301		22.006	4	0.0328542	1	0	1	0.536619	0.506502	1
426	44.0849	0	1	1		28.3987	3	1	0	0	11		0	1	44.1369		28.3987	3	0.054757	1	0	1	8.2601	8.20808	1
427	36.0986	0	1		1061		4		1	0			0	0					1.10062	1	0	1	1.10062		1
428	25.6646	1	0	0	8	14.9689		1	0	0				0					0.0164271	1	0	1	0.0164271		1
429	37.3443	0	1	1	1481	29.6875	1	1	0	0	18		0	1	44.9774	977	30.0781	1	7.63587	0	0	0	8.34223	0.709104	0
430	47.039	1	0	0	4	17.7086	1	2	0	0	12			1	47.1951	4	16.7062	1	0.158795	1	0	1	0.427105	0.271047	1
431	32.5585	0	0	1	759	24.093	1	1	0	0	12		0	1	34.8966	505		1	2.34086	1	0	1	4.99384	2.65571	0
432	56.0739	1	0	1	7	15.1235	3	2	0	0	8		0	1	56.3504	7	13.5802	3	0.279261	0	0	0	8.38604	8.10951	1
433	35.0746	0	0	1	466	16.8525	2	1	0	0	8		1	1	37.5222	320		3	2.45038	1	0	1	3.21697	0.769336	0
434	25.6564	0	1	0	296	19.1953	1	1	0	0			0	1	29.2841	201		1	3.63039	1	0	1	6.92676	3.29911	0
435	28.1232	0	1	0	750	26.2626	1	2	0	0	6		0	1	28.178	1192	26.2626	1	0.0574949	1	0	1	3.75359	3.69884	0
436	31.1157	0	1	1	17	16.5889	3	1	0	0				1	31.1677	17	16.5889	3	0.054757	0	1	1	0.355921	0.303901	1
437	31.1294	0	1	0	76	18.026	1	2	0	0	6		0	1	31.1677	76	18.026	1	0.0410678	0	0	0	8.4627	8.42437	1
438	39.1211	1	1	1	74	21.9671	1	1	0	1	12		0	1	39.1513	74	21.9671	1	0.0328542	0	1	1	5.19097	5.16085	1
439	58.1218	1	1	1	141	19.6826	1	1	0	1	12		0	1	58.152	141	19.6826	1	0.0328542	0	0	0	8.33676	8.30664	1
440	40.3723	0	1	0	49	24.977	4	2	0	0	13		0	1	40.4052	49	24.977	4	0.0355921	1	0	1	0.906229	0.873374	1
441	34.0643	1	1	1		17.4329	4	1	1	1	7		0	1	34.1684		17.4329	4	0.106776	1	0	1	8.33402	8.22998	1
442	30.1164	0	1	1	9	17.7897	3	1	0	0	8		0	1	30.1574	9	17.7897	3	0.0438056	0	1	1	0.761123	0.720055	1
443	34.1136	0	1	1	16	21.6441	3	2	0	0	8		0	1	34.1958	16	21.6441	3	0.0848734	1	0	1	8.24914	8.16701	1
444	37.1143	0	1	0	78	15.3502		1	0	1	6			0					0.0054757	1	0	1	0.0054757		1
445	30.1164	0	1	1	59	16.3408	2	1	0	0	7		0	1	30.3244	59	16.3408	2	0.210815	0	1	1	7.75633	7.54825	1
446	28.5667	0	0	0	398	18.1775	3	1	0	0	12		0	1	33.1554			3	4.59138	1	0	1	4.66804	0.0793975	1
447	42.1164	0	1	0	300		4	1	0	1			0	1	42.1711	300		4	0.0574949	1	0	1	1.32238	1.26762	1
448	32.0657	1	0	0	496	19.7551	2	2	0	0	7		1	0					2.64203	0	1	1	2.91581		0
449	45.117	0	1	0	113	19.5312		1	0	0				0					0.0054757	1	0	1	0.0054757		1
450	39.0418	1	0	1	105	18.9876	3	1	0	0	14		0	1	39.1978	105	18.9876	3	0.158795	1	0	1	7.02806	6.87201	1
451	61.1116	0	1	1				1	0	1	7			0					0.0492813	1	0	1	0.0492813
452	28.0383	0	1	1	388		1	1	0	0	2		0	1	28.9911	226		1	0.95551	0	0	0	8.48734	7.53456	0
453	38.1273	0	0	1	73		4	1	1	0	11		0	1	38.4011	207		4	0.276523	1	0	1	8.05476	7.78097	1
454	40.1232	0	1	0	25	12.7551	2	1	0	1	8		0	1	40.1561	25	12.7551	2	0.0355921	1	0	1	0.974675	0.941821	1
455	30.078	0	0	0	134	19.8791	2	2	0	0	5		0	1	31.5784			2	1.50308	0	0	0	8.44901	6.94867	1
456	42.1027	1	0	1	73	20.7667	2	2	0	0	8		0	1	42.1985	73	20.7667	2	0.0985626	1	0	1	8.29569	8.19986	1
457	44.0493	0	0	0	314	21.1702	3	2	0	0	10			0					0.383299	1	0	1	0.383299		1
458	21.5086	0	0	1	437	21.3039	2	2	0	1	14		0	1	21.514	437	21.3039	2	0.00821355	1	0	1	2.93498	2.9295	0
459	21.9986	0	0	1				1	0	1	6			0					0.123203	1	0	1	0.123203
460	30.5681	0	0	0		14.5682		1	0	1	8			0					0.0355921	1	0	1	0.0355921
461	29.0815	0	0	0		22.8928		1	0	1	12			0					0.0219028	1	0	1	0.0219028
462	37.1225	0	0	1	413	24.1588	1	1	0	0	12			1	37.1636	413	24.1588	1	0.0438056	1	0	1	0.405202	0.364134	0
463	36.0958	0	0	0				1	0	1				0					0.00821355	0	1	1	0.0109514
464	27.1184	0	0	0	364	17.2879	3	1	1	1			0	1	28.5339	173	15.6013	4	1.41821	0	1	1	1.74949	0.334018	1
465	39.0828	1	1	1	428	21.4996	1	1	0	0	12		0	1	42.8939			3	3.81383	1	0	1	3.81383	0.00273785	0
466	24.1643	0	1	0	356	23.7954		2	0	0	8			0					0.0848734	1	0	1	0.0848734		0
467	32.0575	0	0	1			1	1	0	0	10		0	1	32.627	95	19.3772	1	0.572211	0	0	0	5.05681	4.48734	0
468	28.8652	0	1	1	151	19.313	3	1	0	1	12		0	1	28.9199	151	19.313	3	0.0574949	1	0	1	3.09103	3.03628	1
469	35.4962	0	1	0	497	21.6441	3	2	0	0	12		0	1	37.5003	288		3	2.00684	0	0	0	8.50924	6.50513	1
470	24.1342	0	1	0	257	20.1348	3	1	0	0	7			0					0.29295	1	0	1	0.29295		1
471	31.206	0	1	1	575	20.202	2	1	0	0	8		0	0					2.51882	1	0	1	2.51882		0
472	31.8357	0	1	1	67	21.2084	3	1	0	1	11			1	31.8932	67	21.2084	3	0.0602327	0	1	1	0.145106	0.0876112	1
473	42.1328	1	1	0	152	19.79		2	1	1	12			0					0.0438056	1	0	1	0.0438056		1
474	30.883	1	1	1	543	21.847	2	1	0	0	14	TB,DITC,PITC,I,OPD,POPC,AIS,PIS	0	1	35.488	235		2	4.6078	1	0	1	5.62355	1.01848	0
475	31.1321	1	1	1	516	19.9219	1	2	0	0	8		0	1	35.8631	20		1	4.73374	1	0	1	6.9076	2.17659	0
476	25.5661	0	0	1	706		1	2	0	0	8			1	25.8727	706	32.9507	1	0.309377	1	0	1	0.309377	0.00273785	0
477	28.115	0	0	1	832	26.398	1	1	0	0	8			0					0.36961	1	0	1	0.36961		0
478	30.1218	0	0	0	99	21.9899		1	1	0	1			0					0.019165	1	0	1	0.019165		1
479	44.1013	0	0	1		23.8281	1	1	0	0	10		0	0					1.20739	1	0	1	1.20739		0
480	27.4223	0	0	0	324	20.0474	2	1	0	0	3		0	1	29.7221	132		2	2.30253	1	0	1	6.65024	4.35044	0
481	21.8371	1	0	0	432	21.2963	2	1	0	0	5		0	0					2.29158	1	0	1	2.29158		0
482	44.1999	1	0	1	164	14.8148	3	1	0	0	10			0					0.0410678	0	1	1	0.0492813		1
483	34.13	0	0	0	227	17.5781		2	0	0	4			0					0.00821355	0	1	1	0.054757		0
484	18.1355	0	0	0	451	19.052	1	2	0	0	7			1	18.1739	451	19.052	1	0.0410678	1	0	1	0.0793977	0.0410678	0
485	55.1348	0	0	0	59	15.7558	3	2	1	0			0	1	55.3648	59	15.7558	3	0.232717	0	0	0	8.34223	8.11225	1
486	39.4771	1	0	1	78	17.3611	3	1	0	0	8		0	1	39.5592	78	17.3611	3	0.0848734	1	0	1	0.659822	0.577687	1
487	49.1362	0	0	0	714			1	1	0	10			0					0.0054757	1	0	1	0.0054757		0
488	41.1335	0	0	0		18.5901	2	2	0	0	8		0	1	41.577	137		3	0.44627	1	0	1	2.43669	1.99316	0
489	52.1342	0	0	0	174	15.2219	1	2	0	0			0	1	52.2163	174	15.2219	1	0.0848734	1	0	1	5.83436	5.75222	1
490	43.1184	0	0	0	230	16.7062	3	2	0	0	6		0	1	43.2882	230	16.7062	3	0.172485	1	0	1	6.89665	6.7269	1
491	30.0397	0	1	1	74		2	1	0	1	8		0	1	30.1739	74		2	0.136893	0	0	0	8.564	8.42984	1
492	32.3012	0	0	1	3	20.202	2	2	0	0	7		0	1	32.4134	3	20.202	2	0.11499	1	0	1	4.96099	4.84873	1
493	26.1027	1	0	1		17.2081		2	0	0	8			1	26.13		17.2081		0.0301164	0	1	1	0.0766598	0.0492813
494	31.1294	0	0	1	362	21.2183	2	2	0	0			0	1	34.1027	232		2	2.97604	0	1	1	6.44764	3.47433	0
495	18.371	0	0	0	502	25.2182		2	0	0	3			0					0.00821355	1	0	1	0.00821355		0
496	24.1424	0	0	0		16.456		2	0	0	3			0					0.0492813	0	1	1	0.054757
497	32.6954	0	0	0	533	22.4996	1	2	0	0	7		0	1	32.7173	533	22.4996	1	0.0246407	1	0	1	5.98768	5.96578	0
498	35.0938	1	1	1	399	21.136	2	1	0	0	8			0					0.120465	1	0	1	0.120465		0
499	40.1314	1	1	1	193	16.3265	3	1	1	1	8			0					0.0465435	1	0	1	0.0465435		1
500	57.1335	1	1	1		21.7776		1	0	0	10			0					0.00821355	1	0	1	0.00821355
501	45.0157	1	1	1	862		3	1	0	0	12		1	0					2.15195	1	0	1	2.15195		1
502	50.7351	1	1	1	1290	26.0276	2	2	0	0	5			0					0.0903491	0	1	1	0.651608		0
503	28.0575	1	0	1	224	16.7126	3	2	0	0				0					0.156057	1	0	1	0.156057		1
504	18.0917	0	0	0	10	20.2222	3	1	0	1			0	1	18.2286	10	20.2222	3	0.13963	1	0	1	3.47433	3.33744	1
505	53.0376	1	0		39		4	1	0	0				1	53.2129	39	19.5918	4	0.17796	1	0	1	0.21629	0.0410677	1
506	25.0595	1	1	0	403	21.5139	1	1	0	0	8		0	1	27.2498	96		2	2.19302	1	0	1	4.41068	2.2204	0
507	26.1136	1	0	0	706	25.7117	2	1	0	0	8		0	1	30.2533			1	4.14237	0	0	0	8.47365	4.33402	0
508	39.1294	1	1	1	110	17.4776	2	1	0	0	12			0					0.0465435	1	0	1	0.0465435		1
509	42.0999	0	0	0	262	21.5645	2	1	0	0	6		0	1	44.7611	349.22		2	2.66393	0	0	0	5.03491	2.37372	0
510	32.8706	0	1	1	61	23.5237	3	1	1	0	5			0					0.150582	1	0	1	0.150582		1
511	25.9713	0	0	0	179	19.8817	3	1	1	1	8			1	26.1136	179	19.8817	3	0.145106	1	0	1	0.183436	0.0410678	1
512	27.8138	1	0		42	16.4153		1	0	0	5			0					0.0273785	1	0	1	0.0273785		1
513	35.1239	0	0	0	621	17.7462	3	2	0	0			0	1	37.3279	314		3	2.20671	0	0	0	8.3258	6.12183	1
514	33.1143	0	1	1	157	19.2672	2	1	0	0	10		0	1	33.3443	157	19.2672	2	0.232717	0	1	1	1.25667	1.02669	1
515	49.1006	0	1	0	493	17.9558	2	1	0	0			0	1	52.1205	203		2	3.02259	0	1	1	3.27995	0.260096	0
516	29.0951	1	0	1		17.4329		1	0	0	6			0					4.55305	1	0	1	4.55305
517	24.0274	0	1	1	875	29.2471		1	0	0	7			1	24.0465	875	29.2471		0.0219028	1	0	1	0.0219028	0.00273785	0
518	50.0917	0	0	0	645	25.3902	2	1	0	0	7		0	0					3.42231	1	0	1	3.42231		0
519	47.102	1	0	0	182	22.5878	2	2	0	0	7		0	1	47.1896	182	22.5878	2	0.0903491	1	0	1	4.96646	4.87885	1
520	31.1102	0	1	1	595	20.7157	1	1	0	0			0	0					0.698152	1	0	1	0.698152		0
521	55.0335	0	0	1	333		2	1	0	0				0					0.599589	1	0	1	0.599589		0
522	42.5927	1	1	0	58	16.1778	3	1	1	0	8	VCT,mVCT	0	1	42.8802	274		3	0.290212	0	0	0	8.48186	8.19439	1
523	34.0999	0	0	1	30	18.902	2	2	0	0	7		0	1	34.2943	30	18.902	2	0.197125	1	0	1	3.4935	3.29911	1
524	30.1109	0	0	0	15	17.1655	3	1	0	0	8			1	30.3901	15	17.1655	3	0.281999	1	0	1	0.281999	0.00273785	1
525	33.1362	0	0	1	639	18.2183	2	1	0	0	8		0	0					5.09788	0	0	0	5.09788		0
526	28.1013	1	0	1			3	1	0	0	8		0	1	34.5352			3	6.43669	0	0	0	8.5065	2.07255	1
527	30.6585	0	0	1	101	18.6709	3	1	1	0	5		0	1	30.8364	101	18.6709	3	0.180698	1	0	1	7.71526	7.5373	1
528	27.0719	0	1	0	258	19.8413	2	1	0	0	5		0	0					3.10746	1	0	1	3.10746		0
529	39.0965	1	0	0		19.1327	2	1	0	0	8		0	0					5.46475	1	0	1	5.46475		0
530	23.1184	0	1	1	586	17.1594	4	2	1	0	6			0					0.167009	1	0	1	0.167009		1
531	32.0246	0	0	1			3	1	0	1	10		0	1	32.3504		15.6735	3	0.328542	1	0	1	5.74675	5.42094	1
532	28.104	1	1	1	456	21.2731	1	1	0	0	5		0	0					2.61739	1	0	1	2.61739		0
533	30.0917	0	0	0		18.6453	2	1	0	0	4			0					0.298426	1	0	1	0.298426		0
534	18.1027	0	1	1	453	19.9468	2	1	0	0	3		0	0					0.648871	1	0	1	0.648871		0
535	54.1136	0	1	0	191	21.2071	3	1	0	0	4		0	1	54.5407	352		3	0.429843	1	0	1	3.01711	2.59001	1
536	37.076	0	0	0	160	15.625	3	2	0	0	7			0					0.232717	1	0	1	0.232717		1
537	63.5099	1	1	1	7	14.483	3	1	0	0	12			1	63.6632	7	14.483	3	0.156057	0	1	1	0.320329	0.167009	1
538	22.1027	1	0	1	1	20.6422	3	2	1	1	1		0	1	22.193	1	20.6422	3	0.0930869	0	1	1	8.34771	8.25736	1
539	25.0924	0	1	1	182	18.2899	3	1	0	0	7		0	1	25.577			3	0.487337	1	0	1	2.95414	2.46954	1
540	40.1123	1	1	1	81	23.2254	2	1	0	0	12		0	1	40.3641	81	23.2254	2	0.25462	0	0	0	4.97467	4.72279	1
541	21.1225	1	1	0	669	17.1563	1	2	0	0				0					0.0876112	1	0	1	0.0876112		0
542	40.1095	1	1	0	369	18.9607	2	1	0	0			0	1	41.2457	42.48		2	1.13895	0	0	0	8.38604	7.24983	0
543	56.1205	1	1	1	40	15.3213	2	1	0	0	12			0					0.0903491	0	1	1	1.2293		1
544	41.1143	0	1	1		15.33		1	0	0	4			0					0.019165	1	0	1	0.019165
545	22.6776	0	1	0	220	21.7555	1	1	0	0	7		0	1	22.8309	220	21.7555	1	0.156057	1	0	1	1.41821	1.26489	0
546	19.0719	0	0	1	948	19.4771	1	1	0	0			0	1	21.5852	452		1	2.51608	1	0	1	4.75565	2.2423	0
547	23.0226	0	0	0	594			1	0	0				1	23.1211	594	27.6398		0.1013	1	0	1	0.1013	0.00273785	0
548	42.13	0	0	0	106	16	3	2	0	0	8		0	1	42.3874			3	0.260096	0	0	0	8.34223	8.08487	1
549	40.1342	0	0	0	171	17.1753	3	1	0	0	8		0	1	40.2163	171	17.1753	2	0.0848734	0	0	0	8.36687	8.28474	1
550	25.1198	0	0	0		16.2331	3	2	0	1	4		0	0					2.33812	0	0	0	2.33812		1
551	20.8624	0	0	0	318	23.6832	1	1	0	0	8		0	1	20.9227	318	23.6832	1	0.0629706	1	0	1	0.772074	0.711841	0
552	43.1294	1	0	1	113	18.8707	3	2	0	0	7			1	43.4004			3	0.273785	0	1	1	0.476386	0.205339	1
553	30.0342	0	0	1	495		1	2	0	1	6			1	30.1355	495	21.9076	1	0.104038	1	0	1	0.13963	0.0383299	0
554	35.0719	0	0	0	157	18.7305	1	1	0	0			0	1	35.2717	157	18.7305	1	0.202601	0	0	0	2.02601	1.82615	1
555	28.0903	0	0	0		16.642	1	2	0	0				1	28.2902		16.642	1	0.202601	1	0	1	0.246407	0.0465435	0
556	25.848	0	0	1	167	15.7407	2	1	0	0	2		0	1	26.1383	167	15.7407	2	0.29295	0	0	0	8.3614	8.07118	1
557	19.1157	0	1	0		14.6667	3	1	1	1	7			0					0.199863	1	0	1	0.199863		1
558	27.3457	0	1	1		20.3402	1	1	0	0	8			1	27.4689		20.3402	1	0.125941	1	0	1	0.394251	0.271047	0
559	28.115	0	1	1		21.5448		2	0	0	4			0					0.0136893	1	0	1	0.0136893
560	29.1307	0	0	1	227	15.0948	2	1	0	0	8		0	1	29.8042			4	0.676249	0	1	1	1.00753	0.334018	0
561	35.1102	0	0	0	20	18.8231	3	1	1	0	6		0	1	35.6304		18.6453	3	0.522929	1	0	1	2.3436	1.82341	1
562	38.1218	1	0	1	158	20.4382	2	2	0	0	12		0	1	38.2122	158	20.4382	2	0.0930869	0	0	0	8.44353	8.35318	1
563	35.1211	1	0	0	204	17.5056	3	2	1	0	3			0					0.265572	0	1	1	0.301164		1
564	55.9726	1	1	1	160	17.6891	1	1	0	0	16			0					0.238193	1	0	1	0.238193		1
565	55.0992	1	0	0		14.8502		2	0	0	4			0					0.0793977	0	1	1	0.106776
566	26.152	0	1	0	234	20.0041	3	2	0	0	8			0					0.375086	1	0	1	0.375086		1
567	55.4415	0	1	1	453	20.6988	1	1	0	0			0	0					0.985626	1	0	1	0.985626		0
568	23.091	0	0	1	605	25.1532	4	1	0	0	12		0	1	23.269	605	26.3702	4	0.180698	0	0	0	8.4846	8.30664	1
569	24.4627	0	1	0		16.5289	3	1	0	0	8			0					0.287474	1	0	1	0.287474		1
570	45.1225	0	1	0	710	23.3377	2	1	0	0	4			0					0.301164	1	0	1	0.301164		0
571	31.9233	0	1	0	27		2	1	0	0	14		0	1	32.0931	27		2	0.172485	0	1	1	2.09993	1.93018	1
572	47.1184	0	0	0	78	16.3593	2	1	0	0	7			0					0.136893	0	1	1	0.188912		1
573	35.1294	1	1	1	425	20.1995	3	1	0	0	7		0	1	35.4031			3	0.276523	0	0	0	8.43532	8.16153	1
574	37.3087	1	1	0	38	17.8748	3	1	0	0	12		0	1	38.6831	89		3	1.37714	1	0	1	1.4538	0.0793976	1
575	15.1348	0	1	0	209	15.22	2		0	1	5		0	1	15.3895		15.9144	2	0.257358	1	0	1	5.75496	5.50034	0
576	47.4059	0	1	0	239	19.6059	3	2	0	0			0	1	47.9589			3	0.555784	1	0	1	5.75222	5.19918	1
577	30.1027	1	1	1	92	18.7328	4	1	0	1	7			1	30.2094	92	18.7328	4	0.109514	1	0	1	0.147844	0.0410678	1
578	32.7064	0	1	0	367	22.5161	3	2	1	1	5		0	0					5.40726	1	0	1	5.40726		1
579	33.1116	0	0	1		24.093	1	2	0	0	12		0	1	33.4839	238	24.6097	1	0.375086	1	0	1	8.24641	7.87406	0
580	21.128	1	1	0	103			1	1	1	8			0					0.0109514	1	0	1	0.0109514		1
581	46.7461	1	1	1	72	24.539	4	2	1	1			0	1	46.9487	72	24.539	4	0.205339	1	0	1	8.06297	7.86037	1
582	28.1478	0	1	1		25.3306	1	1	0	0	8		0	1	28.2218		25.3306	1	0.0766598	1	0	1	1.07871	1.00479	0
583	28.8104	0	1	0	101	25.6209	2	1	0	0	12		0	1	28.898	101	25.6209	2	0.0903491	1	0	1	2.88843	2.80082	1
584	37.2512	0	1	1	220	17.7897	3	1	0	0	8		0	1	37.3251	220	17.7897	3	0.0766598	0	0	0	8.41615	8.34223	1
585	36.1068	0	1	1		21.0962		1	0	1	20			1	36.178		21.0962		0.073922	1	0	1	0.073922	0.00273785
586	32.9582	1	1	1	202		1	1	0	0	11		0	1	34.7132			3	1.7577	0	0	0	8.46544	6.71047	0
587	65.1417	0	1	0	119	14.5266		2	0	1				0					0.0301164	1	0	1	0.0301164		1
588	42.1355	0	1	0	172	20.9572	1	1	0	1	5			0					0.503765	1	0	1	0.503765		1
589	25.1828	0	1	0	906	18.8189	1	2	0	0	8		1	1	31.7372			1	6.55715	1	0	1	6.55715	0.00273785	0
590	55.1184	0	1	0		17.9817	3	2	0	1				1	55.1567		17.9817	3	0.0410678	0	1	1	1.60164	1.56331	1
591	35.1184	1	1	0		16.2453	3	2	1	1	8		0	1	35.3265		16.2453	3	0.210815	0	1	1	8.12594	7.91786	1
592	43.1184	1	1	1		18.992	1	1	0	0	12		0	1	44.2601			1	1.14442	1	0	1	2.83915	1.69747	0
593	44.1205	0	1	0			2	2	0	1	7		0	1	44.2546			2	0.136893	0	0	0	8.30116	8.16701	0
594	56.1205	0	1	0			4	1					0	1	56.3888		18.3655	4	0.271047	0	1	1	1.61533	1.34702	1
595	30.1191	0	1	0		13.655	3	2	1	1			0	1	30.3217		13.655	3	0.205339	0	1	1	1.39083	1.18823	1
596	34.1218	1	1	0		22.8624	3	2	1	0	11	TB,DITC,PITC,I,OPD,POPC,AIS,PIS	0	1	34.6886	202		3	0.569473	1	0	1	8.25736	7.69062	1
597	33.1225	0	1	0	60		3	1	0	0	8			1	33.3224	60	16.6335	3	0.202601	0	1	1	0.221766	0.0219028	1
598	45.1225	1	1	0		22.3863	1	2	0	0	3	TB,DITC,PITC,I,OPD,POPC,AIS,PIS	0	1	52.5339			3	7.4141	1	0	1	8.25462	0.843259	0
599	38.8063	0	1	0	900	18.9069	1	1	0	0	7		0	0					5.92197	1	0	1	5.92197		0
600	34.1383	1	1	1	635	16.609	3	1	0	0	8		0	1	35.8987	141		3	1.76318	1	0	1	1.8371	0.0766598	1
601	36.2245	1	1	1	63	19.5918	3	2	0	1	5		0	1	36.4381	63	19.5918	3	0.21629	1	0	1	5.22929	5.01574	1
602	35.1376	0	1	0	172	18.3594	2	1	0	1	7		0	1	35.1759	172	18.3594	2	0.0410678	1	0	1	0.785763	0.747433	1
603	35.2252	0	1	1	173	23.1405	2	1	0	0	16		0	1	35.3155	173	23.1405	2	0.0930869	0	0	0	8.46544	8.37509	1
604	48.2984	1	1	1	378	21.7051	3	1	0	0	7		0	1	50.1848			3	1.88912	0	0	0	8.29295	6.40657	1
605	37.1335	0	1	1	37		1	2	0	0	8		0	1	37.2512	37		1	0.120465	1	0	1	8.20534	8.08761	1
606	25.7906	0	1	1	196		3	1	0	0				1	25.9904	196		3	0.202601	1	0	1	0.429843	0.229979	1
607	44.2546	1	0	0		18.8092	2	2	0	0	9		0	0					0.930869	1	0	1	0.930869		0
608	41.1362	0	0	0	259	18.2183	3	1	0	0			0	1	41.2567	259	18.2183	3	0.123203	0	1	1	4.03285	3.91239	1
609	24.1342	0	0	0	81	15.6147	2	1	0	0			0	1	24.178	81	15.6147	2	0.0465435	0	0	0	4.99384	4.95003	1
610	36.1424	1	0	1	192	17.5771	2	1	0	0	6		0	1	36.3532	148	17.5771	2	0.213552	0	0	0	5.11157	4.90075	1
611	25.4784	1	0	1		17.9902	2	1	0	0	8		0	1	25.8125		16.0965	2	0.336756	1	0	1	1.08419	0.750171	0
612	31.1485	0	0	0	291	17.9931	3	2	1	0				1	31.2745	291	17.9931	3	0.128679	1	0	1	0.128679	0.00273785	1
613	60.1451	1	0	1	233	24.2587	2	1	0	0	14			0					0.396988	1	0	1	0.396988		0
614	40.1396	1	1	1		17.128		2	0	0	12			1	47.6057				7.46886	1	0	1	7.46886	0.00273785
615	48.6927	1	0	1	24	21.9713	3	2	0	0	10		0	1	48.7392	24	21.2953	3	0.0492813	0	0	0	5.05407	5.00753	1
616	42.7762	0	1	0	104	17.4701	3	1	0	0	12		0	1	42.9131	104	17.4701	3	0.13963	1	0	1	7.7974	7.66051	1
617	27.718	0	0	1	514		1	1	0	0	10			0					5.14442	1	0	1	5.14442		0
618	37.1554	1	0	1	375		3	1	1	0	7		0	0					0.911704	1	0	1	0.911704		1
619	25.4319	0	0	0			3	1	0	0	7		0	0					0.731006	1	0	1	0.731006		1
620	33.1526	0	0	0	93	16.1101		2	0	0	7			0					0.00273785	1	0	1	0.00273785		1
621	23.1129	0	0	0	492	14.5799	3	1	0	0	14		0	0					1.81246	1	0	1	1.81246		1
622	37.4237	0	0	0	107		3	1	0	1	7		0	1	37.6345	107		3	0.213552	1	0	1	1.00205	0.791239	1
623	52.0739	0	0	1			3	1	0	0	4		0	1	52.4463			3	0.375086	1	0	1	1.2731	0.900753	1
624	50.1136	0	0	0	148		3	1	0	0	12		0	1	50.2916	148		3	0.180698	0	0	0	8.39699	8.21903	1
625	34.1492	0	0	0	28	23.567	3	2	0	0	8		0	1	34.193	28	23.567	3	0.0465435	1	0	1	8.19165	8.14784	1
626	32.1889	0	1	1	284		2	1	0	0	5			0					0.405202	1	0	1	0.405202		0
627	20.7392	1	1	0	433	21.6713	1	2	0	0	8			0					0.271047	1	0	1	0.271047		0
628	40.1533	0	1	0	162		1	1			13		0	1	40.5749	109	26.7094	1	0.424367	0	0	0	8.27105	7.84942	1
629	34.152	1	1	1	340	20.3383	3	2	0	0	12		0	1	34.6749	330		3	0.525667	1	0	1	6.31348	5.79055	1
630	43.1513	0	1	1	204	21.7738	1	2	0	0	7		0	0					0.692676	0	1	1	1.68378		0
631	37.1526	0	1	1	136	23.0112	1	1	0	0	8		0	1	37.2704	136	23.0112	1	0.120465	0	0	0	8.43806	8.32033	1
632	38.0507	1	0	1	80	18.2531	2	1	0	0	8		0	1	38.2423	80	18.2531	2	0.194387	0	1	1	4.82683	4.63518	1
633	32.1752	1	1	1	104	19.1516	2	1	0	0	12		0	1	32.3285	104	19.1516	2	0.156057	1	0	1	5.53867	5.38535	1
634	50.1164	1	0	0	226	13.6719	2	1	0	0				0					0.227242	0	1	1	0.306639		0
635	38.2368	0	1	0	21	14.3363	2	2	0	0	7			0					0.276523	1	0	1	0.276523		1
636	44.7556	1	0	0		17.0403	3	1	0	0	7		0	0					0.895277	1	0	1	0.895277		1
637	22.4093	0	0	0		19.1406	3	2	0	0	5			0					0.457221	0	1	1	0.501027		1
638	22.5982	0	0	1	727	20.0773	1	1	0	0	11		0	1	22.9459			1	0.350445	1	0	1	1.31417	0.966461	0
639	28.7173	0	1	0	97	16.2331	3	1	1	1	7			1	28.9528	97	16.2331	3	0.238193	0	1	1	0.517454	0.281999	1
640	27.1376	0	0	0	594	22.1892	1	2	0	0	7		0	1	27.2088	594	22.1892	1	0.073922	0	0	0	8.46817	8.39699	0
641	35.6906	0	1	1	298	22.1271	1	1	0	0	12		0	0					1.53593	1	0	1	1.53593		0
642	26.1383	0	1	0	193	15.6915		1	0	1	8			0					0.0246407	1	0	1	0.0246407		1
643	22.5845	0	1	0		18.4425	2	1	0	0	4			0					0.188912	1	0	1	0.188912		0
644	55.0637	0	0	0	72	17.5781	3	2	1	1			0	1	55.5866	82		3	0.525667	1	0	1	1.75222	1.22929	1
645	17.6893	0	0	0	50	15.916	2	1	0	0	5			0					0.128679	0	1	1	0.134155		1
646	51.1348	0	0	0	106		2	1	0	0			0	1	51.3402	106		2	0.208077	0	0	0	8.38056	8.17522	1
647	28.1314	0	0	1	268	18.7305	1	1	0	0	8		0	1	30.4175	229		1	2.28884	1	0	1	7.40041	5.11431	0
648	32.0958	0	0	1	5	16.6638		1	0	1	2			0					0.0383299	1	0	1	0.0383299		1
649	37.1335	0	1	1	97	16.8525	2	2	0	0	12		0	1	37.4401			3	0.309377	0	0	0	8.41615	8.10951	1
650	21.681	1	1	0	203	17.9151	3	2	0	0	12			1	21.7413	203	17.9151	3	0.0629706	1	0	1	0.528405	0.468172	1
651	32.1506	0	1	0	113	18.1955	1	1	0	1			0	1	32.3285	113	18.1955	1	0.180698	1	0	1	6.89391	6.71595	1
652	41.0842	0	0	0	85	13.7937	3	1	0	1	7		0	1	41.2457	85	13.7937	3	0.164271	0	0	0	8.5065	8.34497	1
653	20.1123	1	1	0	262	19.9967	2	2	0	0	12		0	0					1.17728	1	0	1	1.17728		0
654	43.1348	0	0	1	271	23.9361	3	2	0	0	2		0	1	44.1314			3	0.999316	1	0	1	4.93087	3.93429	1
655	35.9781	0	1	0	51	15.7159	3	1	1	1	8			1	36.2984			3	0.323066	1	0	1	0.399726	0.0793977	1
656	36.4271	0	1	0	394	22.0739	1	1	0	0	8		0	1	37.4237			3	0.999316	0	0	0	8.42163	7.42505	0
657	28.6598	0	0	0	594		2	1	0	0	12		0	1	33.8097			3	5.15264	1	0	1	5.15264	0.00273785	0
658	37.4264	1	1		33	19.5529		1	0	0	12			0					0.0602327	0	1	1	0.117728		1
659	40.0082	0	0	0	191		3	1	1	1	7		0	1	40.5229			3	0.517454	1	0	1	4.74743	4.23272	1
660	31.1485	0	1	0	286	21.9076	1	2	0	0	8		0	1	32.4244	177.42		4	1.27858	1	0	1	1.60438	0.328542	0
661	40.1123	1	0	1	26	16.5047	3	1	1	0	7			1	40.4572			3	0.347707	1	0	1	0.481862	0.136893	1
662	31.1485	0	1	1	360	25.204	1	1	0	0	12		0	1	31.1896	360	25.204	1	0.0438056	1	0	1	5.28131	5.24025	0
663	46.1355	0	0	1	394	18.132	1	1	0	0	6		0	1	50.1985	334		1	4.06571	0	0	0	8.35592	4.29295	0
664	29.024	0	0	1	568		3	1	0	0	8		0	1	29.4073			3	0.386037	1	0	1	8.25462	7.87132	1
665	44.8049	0	0	1	134	22.4766		2	0	0				0					0.0273785	1	0	1	0.0273785		1
666	20.1506	0	0	0	198	14.3426	4	1	1	1			0	0					2.07803	0	0	0	2.07803		1
667	45.1417	1	1	1		18.1449	3	2	0	0	10		0	1	45.7166	72		3	0.577686	1	0	1	7.60849	7.03354	1
668	51.1513	1	1	0	56	20.3125	4	1	0	0	2		0	1	51.3265	56	20.3125	4	0.17796	1	0	1	0.772074	0.596851	1
669	38.1492	0	1	1	518	35.2462	2	2	0	0	8		0	1	39.2635	241		2	1.11704	0	0	0	8.4271	7.3128	0
670	40.1205	1	1	0	598	19.433	4	2	1	1	10		0	1	40.3669	598	19.433	4	0.249144	1	0	1	8.27926	8.03285	1
671	35.0007	1	1	0	44		3	2	0	0	2		0	1	35.2279	44	16.5289	3	0.229979	1	0	1	4.82957	4.60233	1
672	18.1492	0	1	0	423	19.4771	1	1	0	0	7			0					0.0438056	1	0	1	0.0438056		0
673	31.1485	0	1	0	33	19.2894	3	1	0	0	12			1	31.3238	33	19.2894	3	0.17796	1	0	1	0.17796	0.00273785	1
674	38.1492	1	1	1	264	18.3768	3	1	1	0	8		0	1	39.1513	155		3	1.00479	1	0	1	5.16085	4.1588	1
675	34.152	0	1	1	131	23.7253	3	1	1	0	8		0	1	34.8638	48		3	0.714579	1	0	1	6.89117	6.17933	1
676	41.1417	1	1	1	100	17.9902	3	1	0	1	10		0	1	41.347	100	17.9902	3	0.208077	0	0	0	8.50376	8.29843	1
677	28.8378	0	1	1	248	20.2812	1	1	0	0	12		0	1	28.8761	248	20.2812	1	0.0410678	1	0	1	6.88569	6.84736	0
678	25.1499	0	1	1	6	17.0656	3	2	0	1	10		0	1	25.1882	6	17.0656	3	0.0410678	0	1	1	0.930869	0.892539	1
679	33.1417	1	1	1	35	18.726	3		0	1	12		0	1	33.1992	35	18.726	3	0.0602327	0	1	1	1.42916	1.37166	1
680	38.1574	1	1	1	378	19.0311	2	1	0	0	8			1	38.3107	378	19.0311	2	0.156057	0	1	1	0.298426	0.145106	0
681	46.1547	1	1	1	62	21.0772	2	1	0	1	12			1	46.1958	62	21.0772	2	0.0438056	1	0	1	0.0821355	0.0410678	1
682	21.1499	0	1	1	41	17.782	2	2	0	1	3		0	1	21.5195			2	0.372348	1	0	1	1.4319	1.06229	1
683	32.1588	0	1	1	426	21.7784	2	1	0	0	7			0					0.309377	1	0	1	0.309377		0
684	27.1567	0	1	0	280	20.5688	4	1	0	0	5		0	0					1.55236	0	1	1	1.60164		1
685	30.1547	0	1	0	190	18.8092	2	1	0	1	12		0	1	30.1958	190	18.8092	2	0.0438056	1	0	1	3.1102	3.06913	1
686	47.1567	0	1	0	142		1	2	0	1	7		0	1	47.1951	142		1	0.0410678	1	0	1	5.2731	5.23477	1
687	39.154	1	1	1	246	18.726	2	1	0	0	12		0	1	40.3778	62.47		3	1.22656	0	1	1	1.34155	0.117728	0
688	32.1561	0	1	0	26	19.9219	4	1	0	0			0	1	32.2683	26	19.9219	4	0.11499	1	0	1	7.154	7.04175	1
689	41.1417	0	0	0	19	16.7969	3	2	1	0	4			1	41.2375	19	16.7969	3	0.0985626	1	0	1	0.156057	0.0602327	1
690	56.1369	0	0	1	195	22.3133	2	1	0	0	5		0	1	56.4298	159		2	0.295688	0	0	0	8.39425	8.1013	1
691	40.1561	1	1	1	74	18.1662	3	1	0	1	4			1	40.2847	74	18.1662	3	0.131417	1	0	1	0.249144	0.120465	1
692	39.0609	1	1	0	265	14.1969	3	1	0	0	8		0	1	39.2416	265	14.1969	3	0.183436	0	1	1	7.5729	7.3922	1
693	30.1164	0	1	1	209	25.5296	2	1	0	0	8		0	1	30.538	102		2	0.424367	1	0	1	2.15195	1.73032	0
694	21.4511	0	1	0	887	24.6546	1	1	0	0	7		0	1	21.7166			1	0.268309	1	0	1	1.20192	0.936345	0
695	52.1396	0	1	0	730	22.719	1	1	0	0			0	0					1.05133	1	0	1	1.05133		0
696	24.1533	0	1	1		28.2828	1	2	0	0	8		0	1	24.1561		28.2828	1	0.0054757	1	0	1	1.87817	1.87543	0
697	41.1526	0	1	0		22.9591	2	2	0	0	6			0					0.388775	1	0	1	0.388775		0
698	36.1533	0	0	0		20.0692	2	1	0	0	10		0	1	36.2738		20.0692	2	0.123203	0	0	0	8.40246	8.282	0
699	62.141	0	0	1		20	1	2	0	0				0					0.186174	0	1	1	0.301164		0
700	31.1567	0	0	1		21.875	1	1	0	0	8		0	1	31.1595		21.875	1	0.0054757	1	0	1	3.1102	3.10746	0
701	35.1513	0	0	1	10	18.75	4	1	0	1	4			0					0.0438056	0	1	1	0.418891		1
702	51.614	1	0	1	128	15.4056	3	1	0	0	12		0	1	51.7098	128	16.1059	3	0.0985626	0	0	0	5.08145	4.98563	1
703	25.1581	0	0	1	821	18.5529	2	1	0	0	5		0	1	26.8063			2	1.65092	0	0	0	4.95003	3.30185	0
704	29.0787	0	1	0		18.3968	2	2	0	0	5			1	29.2375		18.3968	2	0.161533	0	1	1	0.353183	0.194387	0
705	28.1588	1	0	1	430	17.5771	3	1	0	0	4		0	1	29.692	251		3	1.53593	1	0	1	6.85558	5.32238	1
706	38.0835	0	1	0	276		1	2	0	0	8		0	1	38.8966	153		1	0.81588	0	0	0	8.53936	7.72621	0
707	24.7447	0	1	1	848	21.0696	1	1	0	0			0	0					3.34292	1	0	1	3.34292		0
708	23.9206	0	1	1	641	24.0962	1	1	0	0	11		0	1	24.1506	641	24.0962	1	0.232717	1	0	1	4.66256	4.43258	0
709	31.1595	0	1	0	555	21.0938		1	0	0	8			0					0.0383299	1	0	1	0.0383299		0
710	30.1602	1	1	1	12	17.0403	3	1	0	1	12		0	1	30.1958	12	17.0403	3	0.0383299	1	0	1	2.71595	2.68036	1
711	42.1629	0	1	0	41	25.9151	2	1	0	0	3		0	1	42.2861	41	25.9151	2	0.125941	1	0	1	6.29706	6.17385	1
712	31.6413	0	1	0	875	29.3724	1	1	0	0	14		0	1	31.6496	875	29.3724	1	0.0109514	0	0	0	8.4627	8.45448	0
713	29.4292	1	1	0		20.5191	3	2	0	0	6		0	1	30.2697	166		3	0.843258	1	0	1	0.843258	0.00273785	1
714	41.0842	1	1	1		19.8184	4	1	0	0	12			1	41.1417		19.8184	4	0.0602327	1	0	1	0.0602327	0.00273785	1
715	35.1211	0	1	0				1	0	0	1			0					0.0355921	0	1	1	1.12252
716	35.1567	0	0	0	283	21.5645	1	2	0	0	2		0	1	35.6496			1	0.495551	1	0	1	6.6694	6.17659	0
717	23.1348	0	1	0	430	21.5645	1	1	0	0	4		0	0					1.11157	1	0	1	1.11157		0
718	20.6215	0	0	0	626	22.8287	1	2	0	0	12		0	1	22.5982	398	22.6409	4	1.97947	0	1	1	2.29432	0.317591	0
719	25.1362	0	0	0		18.3655	3	1	1	0	11		0	1	25.5907			3	0.457221	0	1	1	5.15811	4.70363	1
720	56.1369	0	1	0		19.433	3	1	0	1	7		0	1	56.1697		19.433	3	0.0355921	0	0	0	8.29569	8.26283	1
721	35.1513	1	1	1	10	17.8359		1	0	1	10			0					0.0219028	0	1	1	0.0492813		1
722	26.0479	0	1	1	216	19.9782	1	1	0	0	5			1	26.2697	216	19.9782	4	0.224504	1	0	1	0.224504	0.00273785	0
723	27.4442	1	1	1		20.0221	2	1	0	0	7			0					0.156057	1	0	1	0.156057		0
724	65.1554	1	1	1	407	18.7242		2	0	1	11			0					0.0054757	0	1	1	0.334018		0
725	43.1403	1	1	1	16		4	1	0	1	7			1	43.1567	16		4	0.019165	0	1	1	0.36961	0.353183	1
726	48.1342	0	1	0	150		3	2	1	0			0	1	48.5914			3	0.459959	1	0	1	1.94114	1.48392	1
727	24.4654	0	1	0		20.8545	2	1	0	0	5			0					0.0958248	1	0	1	0.0958248		0
728	27.1376	1	1	1		15.917		1	0	0	8			0					0.0164271	0	1	1	1.16359
729	20.1342	1	1	0	433	21.4847	2	1	0	0	3			0					0.4846	1	0	1	0.4846		0
730	22.1355	0	1	0	321	23.9188	2	1	0	0	8		0	1	23.5729	543		2	1.44011	1	0	1	7.63313	6.19576	0
731	23.1595	0	0	1	695	17.782	1	1	0	0	7		0	1	23.1704	695	17.782	1	0.0136893	1	0	1	0.607803	0.596851	0
732	23.1321	1	1	0	310	22.7001	1	1	0	0				0					0.213552	1	0	1	0.213552		0
733	33.1691	0	0	1	959	23.9361	1	2	0	0	12			1	33.1718	959	23.9361	1	0.0054757	1	0	1	0.202601	0.199863	0
734	35.0828	0	1	0	16		1	1	0	1	7			1	35.2142	16	21.9076	1	0.134155	1	0	1	0.399726	0.268309	1
735	35.6988	0	0	1	81	20.3954	1	1	0	0	10		0	1	35.718	81	20.3954	1	0.0219028	1	0	1	0.637919	0.618754	1
736	26.7981	0	0	1	377	19.4771	1	1	0	0	2		0	1	26.9103	377	21.6413	1	0.11499	1	0	1	4.98289	4.87064	0
737	54.1492	1	1	0	63	17.6745		1	0	1	7			0					0.0136893	1	0	1	0.0136893		1
738	34.152	1	1	1	10	23.4375	3	1	1	0	8			0					0.0958248	0	1	1	0.104038		1
739	42.13	0	0	0	12	15.8221	3	1	0	0	7			1	42.4422	12		3	0.314853	1	0	1	0.468172	0.156058	1
740	56.9254	1	1	1	396	20.9644	1	2	0	0	3		0	1	58.7817	266		3	1.859	0	0	0	8.32033	6.46407	0
741	63.1348	1	0		123	20.2947	2	1	0	0				0					0.175222	0	1	1	0.640657		1
742	32.1424	0	0	0	168	19.5167		1	0	0	7			0					0.0136893	1	0	1	0.0136893		1
743	55.1704	0	0	0	72	14.4138	3		1	0				0					0.158795	0	1	1	0.257358		1
744	44.1697	1	0	1	87	22.1366	3	1	1	0	8		0	1	44.3669	87	22.1366	3	0.199863	1	0	1	4.26283	4.06571	1
745	30.1684	0	0	0	56	17.7096		1	0	0	7			0					0.00821355	1	0	1	0.00821355		1
746	35.1704	0	1	0	147	22.3094	2	1	0	1	7		0	1	35.1896	147	22.3094	2	0.0219028	0	0	0	8.32033	8.30116	1
747	24.1725	0	1	1	751	27.2392	1	1	0	0	8		0	1	24.5339			1	0.364134	0	0	0	8.45448	8.09309	0
748	28.1478	1	0	1	789	18.3391	2	1	0	0	7		0	0					0.99384	1	0	1	0.99384		0
749	34.0507	1	0	0	268	24.3524	1	1	0	0	9		0	0					0.610541	1	0	1	0.610541		0
750	20.1725	0	1	1	429		1	1	0	0			0	1	20.5394			1	0.36961	1	0	1	1.93566	1.56879	0
751	38.1711	0	1	0	431	23.8751	1	2	0	0			0	1	40.4928	203		1	2.32444	0	0	0	8.41889	6.09719	0
752	26.1492	1	0	0	96		3	2	1	1	6		0	1	26.4203	549		3	0.273785	1	0	1	2.51882	2.24778	1
753	19.7399	0	0	0	410	15.0597	2	2	0	1	8		0	1	21.2676			2	1.53046	1	0	1	7.45517	5.92745	0
754	23.0472	0	0	0	613	23.1405	1	2	0	1	7		0	1	23.2964	613	23.1405	1	0.251882	1	0	1	1.50034	1.2512	0
755	25.5113	1	0	1	210	18.2099	1	1	0	0	8		0	1	26.0205	80		1	0.511978	1	0	1	1.73854	1.2293	0
756	38.0999	1	0		39	17.0068	3		1	0	5		0	1	38.3272	39	17.0068	3	0.229979	1	0	1	1.57153	1.34428	1
757	54.1547	0	0	0	139		2	1	0	0	7		0	1	54.2094	139		2	0.0574949	1	0	1	1.30322	1.24846	1
758	34.1218	0	0	0	1105		1	1	0	0	7		0	0					6.05339	1	0	1	6.05339		0
759	44.2765	1	0	1	330	22.2656	3	1	0	0	12		0	1	44.5147	310	22.2656	3	0.240931	1	0	1	7.46338	7.22519	1
760	34.1465	0	0	0	68		3	1	0	0	11		0	1	34.2943	68		3	0.150582	1	0	1	6.81999	6.67214	1
761	68.1506	1	0	1	246			1	0	0	4			0					0.0246407	1	0	1	0.0246407		0
762	32.1205	0	0	0	330	16.7488	2	1	0	0	8		0	0					0.925394	1	0	1	0.925394		0
763	20.8515	0	0	0	718	20.4998	1	1	0	0	8			0					0.36961	1	0	1	0.36961		0
764	20.553	0	0	0	323	15.3264	2	1	0	1	12		0	0					0.919918	0	1	1	2.06982		0
765	62.1766	1	1	1	558				0	0	2			0					0.0903491	1	0	1	0.0903491		0
766	34.1766	1	1	0	70	21.4692	2	1	0	1	16		0	1	34.2149	70	21.4692	2	0.0410678	1	0	1	1.61259	1.57426	1
767	21.9603	1	0	0		20.3954	3	1	1	0				0					0.273785	1	0	1	0.273785		1
768	27.0856	0	0	1	583		1	2	0	0	8		0	1	27.1759	583		1	0.0930869	1	0	1	0.821355	0.731006	0
769	34.1711	0	0	0	180		3		0	0	8		0	1	34.4449			3	0.276523	0	0	0	4.92813	4.65435	1
770	32.178	1	1	1	297	22.3863	1	1	0	0	7		0	1	33.7413	152.9		1	1.56605	0	1	1	1.61533	0.0520192	0
771	64.178	1	1	0	62			1	1	1	8			0					0.0410678	0	1	1	1.07598		1
772	44.178	1	1	1	11		2	1	0	0	4		0	1	44.2546	11		2	0.0793977	0	0	0	8.32033	8.24367	1
773	40.178	1	1	1	76	19.6676	3	1	0	1	11		0	1	40.2546	76	19.6676	3	0.0793977	1	0	1	2.73511	2.65845	1
774	34.4148	0	0	0	302	20.9644	2	1	0	1	12		0	1	36.0602	276		3	1.64819	0	0	0	8.44627	6.80082	0
775	38.0534	0	0	0				1	0	0	5			0					0.104038	1	0	1	0.104038
776	42.4695	0	0	0		19.1406	2	1	0	0	6		0	1	43.8275			3	1.36071	1	0	1	7.47433	6.11636	0
777	37.1691	1	1	1	815	22.0932	1	2	0	0	6		0	0					2.19849	1	0	1	2.19849		0
778	24.1369	0	0	0		17.3146		1	0	1	7			0					0.0246407	1	0	1	0.0246407
779	38.5708	0	1	0	1160	29.3947	1	2	0	0	8		0	1	38.5736	1160	29.3947	1	0.0054757	0	0	0	8.42163	8.41889	0
780	40.1725	1	1	1	276	18.7242		1	0	0	4			0					0.00273785	1	0	1	0.00273785		0
781	39.154	0	1	0	68		4	1	1	1	8		0	1	39.1896	68		4	0.0383299	0	0	0	8.26557	8.22998	1
782	36.1725	1	1	1	29			1	0	0	8			0					0.0054757	0	1	1	1.99316		1
783	34.1739	0	1	1	403	30.1194	1	2	0	0	12		0	1	34.2149	403	30.1194	1	0.0438056	1	0	1	2.43942	2.39836	0
784	31.7372	1	0	0	1116	18.1252	2	1	0	1	8		0	1	34.371			3	2.63655	1	0	1	6.23956	3.60575	0
785	23.154	0	0	0	571	22.3081	1	1	0	0	8		0	0					3.12936	1	0	1	3.12936		0
786	33.0787	0	0	0		20.6905		1	0	0	14			0					0.0821355	1	0	1	0.0821355
787	36.1725	0	0	1		16.5289	3	2	0	0	5		0	1	36.2355		16.5289	3	0.0657084	0	0	0	5.03217	4.9692	1
788	50.1711	0	0	1		15.6087		1	0	0				0					0.00821355	0	1	1	0.0383299
789	36.1342	0	0	1	703	22.6757	1	2	0	0	12		0	1	36.2519	703	22.6757	1	0.120465	1	0	1	7.46064	7.34292	0
790	19.6386	0	0	0	328			2	0	0	6			0					0.142368	1	0	1	0.142368		0
791	35.5017	0	0	0	387	24.3824	1	1	0	0	7		0	1	41.9548			1	6.45585	0	0	0	8.31211	1.859	0
792	29.18	0	1	1	308		1	2			8		0	1	30.9049	237		1	1.72758	0	0	0	8.32854	6.6037	0
793	24.1232	0	1	1		22.4813	1	1	0	0	12			0					0.0328542	1	0	1	0.0328542		0
794	21.462	0	0	1	757	16.4237	1	1	0	0	8		0	1	22.7105			1	1.2512	0	0	0	8.49829	7.24983	0
795	48.1506	0	0	0		19.9219	2	2	0	0			0	0					0.62423	0	1	1	0.673511		0
796	29.8371	0	1	1	266		1	1	0	0	10		0	1	29.9713	266	21.7738	1	0.136893	1	0	1	5.53593	5.40178	0
797	28.668	0	1	0	226	21.875	1	2	0	0	12			0					0.172485	1	0	1	0.172485		0
798	42.8747	1	0	1	7	17.5064		1	0	0	7			0					0.0136893	0	1	1	0.145106		1
799	65.1773	1	1	1	89	19.8352	2	1	0	1	14			1	65.2868	89	19.8352	2	0.112252	1	0	1	0.158795	0.0492813	1
800	55.2279	0	1	0	105	15.4315	3	1	0	1	4		0	1	55.5264			3	0.301164	0	0	0	8.4052	8.10678	1
801	52.7173	1	0	0	87	20.3954	3	2	1	0	12		0	1	52.794	87	20.3954	3	0.0793977	0	0	0	8.44353	8.36687	1
802	35.4962	0	0	0		15.7768		2	0	0	8			0					0.019165	0	1	1	0.0848734
803	35.1677	0	1	1	19	19.1001		1	0	1	12			0					0.0136893	0	1	1	0.073922		1
804	44.8405	0	0	1	10	15.625	3	1	0	1	4			0					0.0793977	0	1	1	0.0793977		1
805	42.8884	1	1	1	42	19.8541	1	1	0	0	7			1	43.0226	42	19.8541	2	0.136893	1	0	1	0.136893	0.00273785	1
806	38.5216	1	1	1	209	24.0753	1	1	0	0	12		0	1	39.4114	212		2	0.892539	1	0	1	7.17864	6.28884	0
807	39.0801	0	1	0		20.5457	1	2	0	0	10		1	0					3.65777	1	0	1	3.65777		0
808	41.1526	1	1	1		23.7353	1	1	0	0	8			0					0.235455	1	0	1	0.235455		0
809	37.5031	1	1	1		19.1571	1	1	0	0	11		0	0					0.714579	1	0	1	0.714579		0
810	41.7741	0	1	0	943	20.8325	3	1	0	0	6		0	0					0.73922	1	0	1	0.73922		1
811	39.1348	0	0	1	184	14.5329		1	0	0	8			0					0.0219028	1	0	1	0.0219028		1
812	33.1745	1	1	1	6	23.2438	2	2	0	0	8		0	1	33.2567	6	23.2438	2	0.0848734	1	0	1	7.55921	7.47707	1
813	27.1759	0	1	1	519	18.9069	1	1	0	0	11		0	1	32.1999	330		1	5.02669	1	0	1	6.21218	1.18823	0
814	40.1588	0	1	0	50		3	2	0	0	7		0	1	40.2546	50		3	0.0985626	0	0	0	8.45175	8.35592	1
815	58.1739	0	1	1	397	17.3579	3		0	1			0	0					6.40383	1	0	1	6.40383		1
816	35.0144	1	1	0	87		3	1	0	0	7		0	1	35.3648	87	16.225	3	0.353183	0	1	1	1.19918	0.848734	1
817	36.0411	0	1	1	264		1	1	0	0	5		0	1	36.8515	287		1	0.813142	0	0	0	8.42163	7.61123	0
818	28.1013	0	1	1	264	21.4876	1	1	0	0	8		0	0					0.807666	1	0	1	0.807666		0
819	32.5092	1	1	1	285	21.7993	3		0	1	9		0	0					0.580424	0	1	1	0.646133		1
820	31.1732	0	1	1		20.202		2	0	0	12			1	31.1759		20.202		0.0054757	1	0	1	0.0054757	0.00273785
821	47.1677	0	1	0	293	23.8806	2	2	0	0	10		0	1	48.3368	203		2	1.1718	1	0	1	1.1718	0.00273785	0
822	44.1561	0	0	1	109	17.2584	3	2	0	0				0					0.117728	0	1	1	0.77755		1
823	28.1424	0	1	1	1257	26.0584	1	1	0	0	7		0	0					2.57906	1	0	1	2.57906		0
824	24.9993	0	0	1	599		1	1	0	0	8		0	1	25.2348	599	21.7784	1	0.238193	0	0	0	8.61054	8.37508	0
825	35.1403	0	0	1	29	21.6413	3	1	1	1	12		0	1	35.2882	29	15.0391	3	0.150582	0	0	0	2.14374	1.99589	1
826	47.4442	0	1	0	42	20.0288	3	1	1	1	12		0	1	47.7153	174		3	0.273785	1	0	1	5.68652	5.41547	1
827	30.1766	1	0	0	28	14.366		2	0	1	8			0					0.00821355	1	0	1	0.00821355		1
828	30.0479	0	1	1	88			1	0	0	8			1	30.0589	88			0.0136893	1	0	1	0.0136893	0.00273785	1
829	24.167	0	1	1	723	26.9768		1	0	0	14			1	24.2053	723	26.9768		0.0410678	1	0	1	0.0410678	0.00273785	0
830	37.191	0	1	0	876	23.681		1	0	0	7			0					0.00273785	1	0	1	0.00273785		0
831	46.2752	0	1	1	522	24.1415	1	1	0	0	10		0	1	48.7255	283		1	2.45311	0	0	0	8.37509	5.92471	0
832	28.011	0	1	1	107		1	2	0	0	11		0	1	28.345	117	17.4818	1	0.336756	1	0	1	7.35661	7.02259	1
833	22.412	1	1	0	429	21.4854	1	1	0	0	12		0	0					8.0575	0	0	0	8.0575		0
834	34.1903	1	1	0	56	16.8962	3	1	0	1	8			0					0.161533	1	0	1	0.161533		1
835	48.1916	0	1	0	882	29.7339	1	2	0	0	6		0	1	50.7817			4	2.59274	1	0	1	6.39288	3.80287	0
836	35.1896	0	1	0	351	11.9044	3	2	1	0	6		0	0					1.30595	1	0	1	1.30595		1
837	45.1745	0	0	0	287	14.9515	3	1	0	0				0					0.418891	1	0	1	0.418891		1
838	28.1752	0	1	1	231	23.4221	2	1	0	0	7		0	1	28.1916	231	23.4221	2	0.019165	1	0	1	7.87406	7.85763	0
839	50.0808	1	0	0	237		4	2	0	0	9			1	50.3819	42	21.8724	4	0.303901	0	1	1	0.457221	0.156058	1
840	30.1875	0	1	1	48	17.6478	4	1	1	0	7		0	1	30.2697	48	17.6478	4	0.0848734	1	0	1	8.07666	7.99452	1
841	32.7228	0	1	0	84	21.3487		1	0	1	8			0					0.00273785	1	0	1	0.00273785		1
842	29.1526	0	1	0	881	22.4323	1	1	0	0	3			0					0.0958248	1	0	1	0.0958248		0
843	32.8104	1	1	0	340	22.1591	2	2	0	0	3		0	1	33.6564			3	0.848734	1	0	1	0.848734	0.00273785	0
844	33.5332	1	1	1		18.8092	2	1	0	0	12		0	1	35.6496	59		4	2.1191	0	0	0	5.10062	2.98426	0
845	40.1369	0	1	0		15.4315		1	0	0	4			0					0.0355921	1	0	1	0.0355921
846	30.1821	1	0	1	34				1	1	8			0					0.0136893	0	1	1	0.0164271		1
847	58.1711	1	0	1	319	18.1224	2	1	0	0	7		0	1	58.8036			3	0.635181	0	0	0	4.93361	4.30116	0
848	25.6783	0	1	0	731		1	1	0	0	10			0					0.550308	1	0	1	0.550308		0
849	26.1875	0	0	1	277	18.026	1	2	0	0	10		0	0					1.94114	0	0	0	1.94114		0
850	44.1862	1	0	1	32		4	1	0	0	14		0	1	44.3258	32		4	0.142368	1	0	1	1.94387	1.80424	1
851	55.1841	0	0	0	282	20.5499	1	1	0	0			1	1	56.5147	290.4		2	1.33333	1	0	1	7.96167	6.63107	0
852	28.1725	0	0	1	400	18.026	1	1	0	0	7		0	1	28.8323	209		2	0.66256	0	1	1	1.34976	0.689938	0
853	35.1869	1	0	0	147	18.9388	2	2	0	0	8		0	1	35.3046	147	18.9388	2	0.120465	0	0	0	2.15195	2.03422	1
854	31.1513	0	1	1		20.2848	1	1	0	0			0	0					2.93498	1	0	1	2.93498		0
855	41.18	1	1	0	117		1	2	0	1			0	1	42.8419	147		1	1.66461	1	0	1	6.35729	4.69541	1
856	31.2553	0	1	1	18	18.6198	3	1	1	0	12		0	1	31.5072	18	18.6198	3	0.25462	1	0	1	1.07324	0.821355	1
857	36.2628	0	1	0	359	26.1523	1	2	0	0	12		0	1	36.271	359	26.1523	1	0.0109514	1	0	1	1.53593	1.52772	0
858	46.1711	0	1	0	187	25.6369		2	0	0	7			0					0.0109514	1	0	1	0.0109514		1
859	36.1752	0	1	0	875		3	2	1	0	7		0	1	36.6762	314		3	0.503765	1	0	1	7.85489	7.35387	1
860	39.5455	0	1	0	186	18.9728	3	1	0	0				1	39.948			3	0.405202	0	1	1	0.492813	0.0903491	1
861	30.4942	0	0	0	497	22.3094	2	1	0	0	8		0	1	34.1903	284		2	3.69884	0	0	0	8.29843	4.60233	0
862	65.1718	1	1	0	302	22.2063	2	2	0	0				0					0.276523	1	0	1	0.276523		0
863	27.5893	1	0	1	78	19.4674	2	2	0	0	7		0	1	27.7837	78	19.4674	4	0.197125	1	0	1	1.72758	1.5332	1
864	30.1766	0	0	1	405	17.6104	3	1	1	0	6		0	1	31.0363	84		4	0.862423	0	1	1	0.865161	0.00547567	1
865	48.1697	1	0	0	752	21.4109	1	2	0	0			0	1	49.4949	102.72		2	1.32786	0	0	0	8.24367	6.91855	0
866	25.4483	0	0	1	1164	21.9899	1	1	0	0	6		0	1	25.4675	1164	21.9899	1	0.0219028	1	0	1	6.4449	6.42574	0
867	32.2136	1	1	0	297			1	0	0	13			0					0.0876112	1	0	1	0.0876112		0
868	43.0801	1	1	1	97	22.3435	3	1	0	0	12			0					0.0821355	0	1	1	0.169747		1
869	36.3915	0	1	1	285	25.2174	1	1	0	0	12		0	1	37.4073	146		2	1.01848	1	0	1	7.52088	6.50513	0
870	25.5743	0	1	1	534	18.3105		2	0	0	5			0					0.0136893	1	0	1	0.0136893		0
871	31.1595	1	1	0	212	18.449	2	2	0	0	8			0					0.383299	1	0	1	0.383299		0
872	16.1259	1	1			15.7464		2	1	0	9			0					1.04586	1	0	1	1.04586
873	47.6496	0	1	0		18.2066	2	1	0	0	6		0	1	48.3368			2	0.689938	0	0	0	8.41342	7.72622	0
874	46.1355	0	0	1	93	16.263	3	2	0	0			0	1	46.9185	139		3	0.785763	0	1	1	3.52088	2.73785	1
875	33.1034	0	0	0			1	2	0	0			0	1	39.1759			1	6.07529	1	0	1	6.93224	0.859685	0
876	29.0513	0	0	0			3	2	0	0	1		0	1	29.2074			3	0.158795	1	0	1	7.44422	7.28816	1
877	20.1615	1	0	0		16.3304	2	1	0	0	6		0	1	20.5777			2	0.418891	1	0	1	7.16769	6.75154	0
878	31.1294	1	0	0	182	20.3816		1	0	0	11			0					0.0301164	1	0	1	0.0301164		1
879	25.191	1	1	0	877	21.2031	3	1	0	1	12			0					0.717317	1	0	1	0.717317		1
880	19.1786	0	1	0		19.1111		1	1	0	8			0					0.0109514	1	0	1	0.0109514
881	34.1875	0	1	1		19.6311	1	1	0	0			0	0					0.950034	1	0	1	0.950034		0
882	53.1773	0	1	0		14.2832	3	1	0	0				0					0.0328542	0	1	1	0.0383299		1
883	26.1711	1	1	0		15.0422	3	1	1	0	2			0					0.0766598	1	0	1	0.0766598		1
884	41.1773	0	0	0	473	23.7118	1	1	0	0	7			0					0.306639	1	0	1	0.306639		0
885	29.4073	1	1	0		20.4284		2	0	0	4			0					0.0164271	1	0	1	0.0164271
886	27.0144	0	0	1	63		3	1	0	1	7		0	1	27.3402	63	18.4672	3	0.328542	0	0	0	5.14716	4.82136	1
887	33.1745	1	0	0	35	19.3792	3	2	1	1	11		0	1	33.2539	35	19.3792	3	0.0821355	1	0	1	0.558522	0.479124	1
888	35.1759	0	1	0	270	16.2155	2	1	0	0			0	0					2.10814	0	1	1	2.22861		0
889	19.1759	0	0	1	580	23.0112	1	2	0	0	7			1	19.3484	580	23.0112	1	0.175222	1	0	1	0.17796	0.0054757	0
890	54.1875	0	1	0	230	20.9366	3	2	0	0	4			0					0.21629	0	1	1	0.391513		1
891	30.1739	1	1	0		18.0916	2	1	0	0	10			0					0.227242	0	1	1	0.353183		0
892	51.1294	1	1	1		14.0408	3	2	0	1	12			1	51.2882		14.0408	3	0.161533	0	1	1	0.257358	0.0985626	1
893	23.1732	0	1	0		18.75	3	1	1	0	4			1	23.3238		18.75	3	0.15332	1	0	1	0.306639	0.156057	1
894	38.1602	1	0	1		18.2857		1	0	0	12			0					0.0355921	1	0	1	0.0355921
895	41.1718	0	0	0	401	24.0055	2	1	0	0	7		1	1	43.3073			2	2.13826	1	0	1	8.18617	6.05065	0
896	44.1533	0	0	0	421	23.2814	1	2	0	0	7			0					0.328542	1	0	1	0.328542		0
897	47.1513	0	0	1	100			1	0	0				0					0.0301164	1	0	1	0.0301164		1
898	35.0992	1	0	1	776		3	1	0	0	8			0					0.465435	1	0	1	0.465435		1
899	30.0862	0	0	0	7	15.3361	3	1	1	1	12			1	30.2396	7	15.3361	3	0.156057	0	1	1	0.238193	0.0848734	1
900	19.1951	0	0	0	664	18.132	2	2	0	0				0					0.0383299	1	0	1	0.0383299		0
901	28.7201	0	0	1	243		3	1	0	0	8			1	28.961	243	19.5763	3	0.243669	1	0	1	4.84326	4.60233	1
902	77.1937	0	0	1	110	14.8438	3	1	0	1	14		0	1	77.3251	110	14.8438	3	0.134155	0	0	0	2.11088	1.97947	1
903	44.2163	0	0	0	218	22.2656	2	1	0	0	4		0	1	45.5195			4	1.30595	1	0	1	1.30595	0.00273785	0
904	21.1691	0	0	1	499	19.2672	1	1	0	0	12			0					0.0848734	1	0	1	0.0848734		0
905	29.18	1	0	1	82	17.239	3	1	1	0	12		0	1	30.5024	143		3	1.32512	0	0	0	8.37509	7.0527	1
906	26.1875	0	0	1		20.7198	2	2	0	0	7		0	1	26.2669		20.7198	2	0.0821355	0	0	0	8.3614	8.282	0
907	20.1971	0	1	1	314	25.3141	1	2	0	0			0	1	20.2355	314	25.3141	1	0.0410678	1	0	1	4.75017	4.71184	0
908	39.1978	1	1	0	10	19.0311	4	1	0	1	12			1	39.2307	10	19.0311	4	0.0355921	1	0	1	5.61259	5.57974	1
909	39.1759	1	1	1	29	20.484	3	2	1	0	8			1	39.2307	29	20.484	3	0.0574949	0	1	1	0.295688	0.240931	1
910	33.1225	0	1	1	107	16.8962	2	1	0	0	8		0	1	33.2704	107	16.8962	2	0.150582	0	0	0	8.38877	8.24093	1
911	27.7016	0	1	0	600	20.7967	1	2	0	0	12		0	1	28.8159	745.45		1	1.11704	0	0	0	8.18344	7.06913	0
912	35.1348	1	1	1	31	19.1516		1	0	1	12			1	35.1841	31	19.1516		0.0520192	0	1	1	0.301164	0.251882	1
913	29.4018	0	1	1	375	29.3847	1	1	0	0	12		0	0					1.07598	1	0	1	1.07598		0
914	30.1081	0	1	0	92	23.5294	3	2	0	0	7		0	1	30.1875	92	23.5294	3	0.0821355	1	0	1	1.42368	1.34428	1
915	28.1533	0	0	1	318	18.8189	3	1	0	1	8			0					0.468172	1	0	1	0.468172		1
916	28.1807	0	0	0	600	26.8386		2	0	0	3			0					0.0164271	1	0	1	0.0164271		0
917	50.1355	0	0	0	250	15.7981	2		0	0			0	1	51.2608	115		2	1.12799	0	0	0	8.31485	7.1896	0
918	41.1608	1	1	0		20.2449	1	2	0	0	18		0	1	41.1937		20.2449	1	0.0355921	0	0	0	8.34771	8.31485	0
919	54.1958	1	1	0	93			2			7			0					0.435318	1	0	1	0.435318		1
920	33.1964	0	1	0	291	23.634	1	2	0	0	12		0	1	35.3238	187		1	2.13005	1	0	1	7.86037	5.73306	0
921	16.1752	0	0	0		21.4109	1	1	0	0	10		0	1	16.178		21.4109	1	0.0054757	1	0	1	6.2642	6.26146	0
922	30.1054	0	0	0		21.6413	3	2	0	1	8		0	1	30.1766		21.6413	3	0.073922	0	0	0	8.52567	8.45448	1
923	23.7755	1	0	0			2	1	0	0	7			0					5.0924	1	0	1	5.0924		0
924	36.1533	1	0	1	163	15.957	3	1	0	0	8			1	36.2519	163	15.957	3	0.1013	0	1	1	0.13963	0.0410678	1
925	26.152	0	0	0	101	14.2028	3	1	0	0	3			0					0.0793977	1	0	1	0.0793977		1
926	62.1766	1	0	0	316		1	2	0	0			0	1	64.1725			1	1.99863	0	0	0	8.25736	6.26146	0
927	34.1958	0	1	0	28	15.0551	3	1	0	1	8			1	34.3409	28	15.0551	3	0.147844	0	1	1	1.57426	1.42916	1
928	26.1684	0	0	0	184	16.2324	3	1	0	0	8		0	1	26.3874	184	16.2324	3	0.221766	1	0	1	2.75154	2.53251	1
929	39.1211	0	0	0	163	16.2369	1	2	0	1	7		0	1	39.3812	163	16.2369	1	0.262834	0	0	0	8.31485	8.05476	1
930	39.1677	1	0	1	5	23.1274	3	1	0	0	8		0	1	39.2663	5	23.1274	3	0.1013	0	0	0	8.38877	8.29021	1
931	33.1006	0	0	1	1144	24.0893	2	1	0	0	10		0	1	34.9979			2	1.90007	1	0	1	2.31896	0.421629	0
932	38.1875	0	0	0	78		4	1	1	0	2		0	1	38.4093	78		4	0.224504	1	0	1	7.40862	7.18686	1
933	37.1718	0	0	1	607	21.9363	1	1	0	0	8		0	1	44.167	453		2	6.99795	0	0	0	8.41615	1.42094	0
934	26.1875	0	0	1	829	24.2424		1	0	0	10			0					0.0136893	1	0	1	0.0136893		0
935	40.1944	0	0	0	607	20.9366	2	2	0	0	7		0	0					4.95003	0	0	0	4.95003		0
936	41.1745	0	0	1	469	18.2531	2	1	0	0	10		0	0					1.36345	1	0	1	1.36345		0
937	30.1136	1	1	0	370	17.3324	2	1	0	0	5		0	0					1.9822	1	0	1	1.9822		0
938	18.1602	0	1	0			1	1	1	0	8		0	1	18.6913			1	0.533881	1	0	1	0.533881	0.00273785	0
939	32.7392	0	1	0	158	21.9573	3	1	0	0	4		0	1	32.961	158	21.9573	3	0.224504	0	0	0	8.36687	8.14511	1
940	20.115	0	1	0	8	18.6851	2	1	0	0	12		0	1	20.3285	8	18.6851	2	0.21629	1	0	1	5.38809	5.17454	1
941	27.1869	0	1	0	132	19.8178	1	1	0	0	8		0	1	27.7481			1	0.563997	1	0	1	1.6564	1.09514	1
942	24.2081	1	1	1	13	21.0526	3	1	1	1	4		0	1	24.4025	13	21.0526	3	0.197125	1	0	1	7.09651	6.90212	1
943	50.2067	1	1	1	135	21.3068	3	2	0	0	12		0	1	50.3792	135	21.3068	3	0.175222	0	1	1	5.57426	5.40178	1
944	50.2067	0	1	0	448	20.4284	1		0	0			0	0					3.8768	1	0	1	3.8768		0
945	47.206	1	1	0	12		3	1	1	1	11		0	1	47.5127	108		3	0.309377	0	0	0	8.25188	7.94524	1
946	33.0157	0	1	0	39	20.7031	2	1	0	1	12		0	1	33.0678	39	20.7031	2	0.054757	1	0	1	3.58385	3.53183	1
947	44.1916	1	1	1	38	16.1415	4	1	0	0	16		0	1	44.293	38	16.1415	4	0.104038	1	0	1	5.48392	5.38262	1
948	74.1355	1	1	0	211	26.8977	1	1	0	1	18		0	1	74.5079			1	0.375086	0	1	1	3.28816	2.91581	0
949	40.1971	0	1	1	163	28.0404	2	1	0	1	5		0	1	40.7474			2	0.553046	1	0	1	7.70979	7.15948	1
950	36.2081	0	1	0			1	1	0	0	6		0	1	36.6105			1	0.405202	1	0	1	8.18617	7.78371	0
951	44.2081	0	1	0			3	1	0	1			0	1	44.8296			4	0.62423	0	0	0	8.4052	7.78371	1
952	46.6174	1	1	1	148	20.7031	2	1	0	1	7		0	0					1.34428	1	0	1	1.34428		1
953	21.692	0	1	1	670	21.875	1	2	0	0	8		0	1	21.8864	670	21.875	1	0.197125	1	0	1	1.29227	1.09788	0
954	44.0219	1	1	1	53	21.6713	4	1	0	1	12		0	1	44.2108	53	21.6713	4	0.19165	1	0	1	7.66598	7.47707	1
955	27.6249	0	1	1	137	21.7751	1	1	0	1	13		0	1	27.7016	137	21.7751	1	0.0793977	1	0	1	0.670773	0.594114	1
956	16.9911	0	1	1		24.0346	1	2	0	0	6		0	1	17.3333	660		1	0.344969	0	0	0	8.39699	8.05476	0
957	45.191	0	0	0	203	18.1406	3	1	1	1	6		0	1	45.6564			3	0.468172	0	0	0	8.40246	7.93703	1
958	21.5578	0	1	1	115	21.8837		1	0	1				1	21.6372	115	21.8837		0.0821355	1	0	1	0.0821355	0.00273785	1
959	32.4326	0	1	0			3	1	1	1	6		0	1	32.9884	192		3	0.558522	1	0	1	6.68857	6.13279	1
960	26.1958	0	1	0	219	19.6763	3	1	0	0	7			0					0.120465	1	0	1	0.120465		1
961	30.1684	0	1	0	246	24.0346	3	1	0	1	4		0	1	30.9021	133		3	0.736482	1	0	1	2.4011	1.66735	1
962	19.2827	0	1	0	407	20.83	1	1	0	0	4		0	1	20.8706			1	1.59069	1	0	1	1.62902	0.0410677	0
963	19.2115	0	1	0	370	19.8791	1	1	0	0	10		0	1	21.525	270		1	2.31622	1	0	1	2.31622	0.00273785	0
964	35.7344	0	0	0	168	16.9312	3	1	1	0			0	1	36.7502	218	15.3187	3	1.01848	1	0	1	1.01848	0.00273785	1
965	52.2081	0	0	1		17.3604	3	1	1	0	7		0	1	52.3696		17.3604	3	0.164271	1	0	1	1.00479	0.843258	1
966	24.2765	0	0	0	606		1	1	0	0	13		0	1	24.5065	606	18.5562	1	0.232717	1	0	1	1.40452	1.17454	0
967	30.7488	0	0	1	12	16.6603	4		0	0	6			0					0.054757	1	0	1	0.054757		1
968	26.7433	0	0	0	69	18.7305		1	0	0	8			0					0.0164271	1	0	1	0.0164271		1
969	60.7502	1	0	0	103	18.6997	3	1	0	0				0					0.0492813	0	1	1	1.14442		1
970	52.8898	1	1	1	312	30.0568	2	1	0	1	11		0	1	53.5989	308		2	0.711841	1	0	1	1.42368	0.714579	0
971	45.1882	0	1	0	2	20.2913	3	1	0	1	10			0					0.0465435	1	0	1	0.0465435		1
972	37.1307	0	1	0		17.1875	3	2	0	0	11			1	37.4593	166		3	0.33128	0	1	1	0.659822	0.33128	1
973	29.1198	1	1	0	335		2	2	0	0			0	1	29.8125	175		3	0.695414	0	0	0	8.31211	7.61944	0
974	49.5305	0	1	0	331	22.1367	1	2	0	0	4		0	1	51.5537			1	2.02601	1	0	1	6.38467	4.3614	0
975	30.2067	0	1	0	8	16.4474	3	1	1	1	7		0	1	30.4422	8	16.4474	3	0.238193	1	0	1	7.98083	7.74538	1
976	24.0164	0	1	1	256		1	1	0	0	7	TB,DITC,PITC,I,OPD,POPC,AIS,PIS	0	1	24.2519	256	21.4536	1	0.238193	1	0	1	6.6256	6.39014	0
977	34.1985	1	1	0	124	20.6575	4	2	0	1	12		0	1	34.2094	124	20.6575	4	0.0136893	1	0	1	5.28953	5.27858	1
978	42.0205	1	1	0	327		2	1	0	0	11		0	1	48.5558	245		2	6.53799	0	0	0	8.47091	1.93566	0
979	55.2088	0	1	0	336	26.3545	1	1	0	1			0	1	58.3737	247		1	3.16769	1	0	1	3.72074	0.555784	0
980	38.3436	0	0	0	132		3	2	0	0	6			1	38.5407	132	16.1354	3	0.199863	1	0	1	0.238193	0.0410678	1
981	45.0951	0	1	0			3	2	1	1	3			0					0.156057	1	0	1	0.156057		1
982	32.3203	0	0	1		20.9572	2	1	0	1	10		0	1	34.1602		20.6396	2	1.84257	1	0	1	4.14511	2.30527	0
983	31.3292	0	1	1	520	22.2034	1	2	0	0	6		0	1	33.3279			4	2.00137	1	0	1	2.00137	0.00273785	0
984	35.4552	0	0	1	803	23.833	1	1	0	0	11		0	0					4.85147	0	0	0	4.85147		0
985	24.2081	0	0	0	218	16.1616	3	2	1	1			0	1	24.8296	238		3	0.62423	1	0	1	0.70089	0.0793977	1
986	35.1923	1	0	1	52	15.7808	3	1	0	0	8		0	1	35.4004	52	15.7808	3	0.210815	0	0	0	2.24504	2.03696	1
987	31.1896	0	0	1	304	21.5645	1	1	0	0	12		0	1	32.6708	230.76		3	1.48392	0	0	0	8.27105	6.78987	0
988	48.8405	1	0	0		22.2063		1	0	0	7			0					0.00273785	0	1	1	1.2293
989	29.2074	0	1	1	467	23.597	2	1	0	0	8		0	1	29.2567	467	23.597	2	0.0520192	1	0	1	5.3306	5.28131	0
990	39.8111	0	0	0	221	18.3391	1	1	0	0	3		0	1	41.18	168	18.3391	1	1.37166	0	0	0	5.04312	3.6742	0
991	48.011	1	1	0	526	17.2618	3	2	1	0	7		0	1	49.5031	226.35		3	1.49487	1	0	1	6.96509	5.47296	1
992	43.1704	0	1	0	14	16.2177	3	2	0	1	6		0	1	43.321	14	16.2177	3	0.15332	0	0	0	8.38056	8.22998	1
993	31.2088	0	1	0	82	27.0993	1	2	0	0	8		0	1	31.2471	82	27.0993	1	0.0410678	1	0	1	3.39767	3.35934	1
994	39.5264	1	0	0	369	25.8065	1	2	0	0	10		0	1	40.1834	276		2	0.659822	0	1	1	4.77207	4.11499	0
995	38.1985	1	1	1	775	21.4109	1	2	0	0	8			0					0.240931	1	0	1	0.240931		0
996	37.5688	1	0	0	564	19.8177	3	1	1	1	15		0	1	39.269	296.32		3	1.70294	0	0	0	8.41889	6.71869	1
997	30.0561	0	0	1			4	1	0	0	7		0	0					0.77755	1	0	1	0.77755		1
998	42.1081	1	0	0	40	25.7785	4	1	1	0	12		0	1	42.1629	40	25.7785	4	0.0574949	0	0	0	8.25462	8.19986	1
999	35.4251	0	0	1	391	16.7969	3	1	0	0	6			0					0.213552	0	1	1	0.451745		1
1000	38.5435	0	0	0		24.8016	2	1	0	0			0	1	38.694		24.8016	2	0.15332	0	0	0	8.43258	8.282	0
1001	59.5373	1	0	0	212	16.563	2	1	0	0	8		1	0					0.533881	0	1	1	0.695414		0
1002	23.8877	0	0	0	177		1	1	0	0	7		0	1	24.1451	177	21.6041	1	0.260096	1	0	1	7.44422	7.18686	1
1003	22.1711	0	0	1	572	20.4783	1	1	0	0	10			0					0.106776	1	0	1	0.106776		0
1004	29.1855	0	0	0	490	16.9747	2	1	0	0	7			1	29.4675			3	0.284736	1	0	1	0.284736	0.00273785	0
1005	32.1916	1	0	1	486	16.6493		1	0	0	6			0					0.0219028	1	0	1	0.0219028		0
1006	35.4031	0	0	1	1026	21.875	2	1	0	1	8		0	1	41.4018			2	6.00137	0	0	0	8.26283	2.2642	0
1007	33.0732	1	0	1		18.5185	2	1	0	0	2		0	0					1.29774	1	0	1	1.29774		0
1008	29.5989	0	0	0	211	20.2812	1	1	0	1	8		0	1	30.4422	467		3	0.845996	1	0	1	6.17659	5.33333	0
1009	34.6119	1	0	0	126	15.2416	3	1	0	0	6			1	34.7406	126	15.2416	3	0.131417	1	0	1	0.131417	0.00273785	1
1010	49.0459	0	0	0	118	19.1001	3	2	0	0	10		0	1	49.2156	118	19.1001	3	0.172485	0	0	0	8.282	8.11225	1
1011	33.9493	1	0	0	256			2	1	0	12			0					0.112252	0	1	1	0.273785		0
1012	28.2245	1	0	0	312	18.7174	4	1	0	0	11		0	1	29.3552			4	1.13347	0	1	1	1.26762	0.136893	1
1013	32.0849	1	0	1	973		3	1	1	0	6		0	0					2.13279	1	0	1	2.13279		1
1014	64.178	1	0	0	1		3	1	0	0	8		0	1	64.2327	1		3	0.0574949	0	0	0	4.90623	4.85147	1
1015	38.1903	0	0	1	562	18.9619	2	2	0	0	7		0	1	38.2094	562	18.9619	2	0.0219028	0	0	0	4.93635	4.91718	0
1016	26.5708	0	0	1	198	15.5817	3	1	0	0	12			1	26.7461	198	15.5817	3	0.17796	0	1	1	0.865161	0.689938	1
1017	29.2266	0	0	1	40	18.7328	3	1	0	0	8			1	29.347	40	18.7328	3	0.123203	0	1	1	0.881588	0.761123	1
1018	30.2752	0	0	0	54	18.2099	2	1	0	0	7		0	1	30.3929	54	18.2099	2	0.120465	0	1	1	5.25667	5.13895	1
1019	30.2094	0	0	1	102	19.2277	1	1	0	0			0	1	30.3655	102	19.2277	1	0.158795	0	0	0	8.35866	8.2026	1
1020	27.1567	0	0	1	819	25.711	1	1	0	1	12		0	0					1.03765	1	0	1	1.03765		0
1021	34.7023	1	0	1	140		3	1	0	0	5			0					0.136893	1	0	1	0.136893		1
1022	60.1889	0	0	0	246	16.4062		1	1	0				0					0.0246407	1	0	1	0.0246407		0
1023	27.1677	0	0	0	232	14.7039	2	1	1	0	12		0	1	27.5921			3	0.427105	0	1	1	1.99589	1.57153	0
1024	21.5661	0	0	0	358		2	1	0	0	6		0	1	22.4312			2	0.867899	1	0	1	1.11431	0.249144	0
1025	31.1075	1	0	1	401		1	2	0	1	8		0	1	31.2088	401	22.1453	1	0.104038	1	0	1	0.936345	0.835045	0
1026	37.1691	1	0	1	12	17.5781	3	1	1	1	12			1	37.3279	12	17.5781	4	0.161533	1	0	1	0.238193	0.0793977	1
1027	23.2142	0	1	1	560	22.3478	1	1	0	1	8		0	1	24.7639			1	1.55236	1	0	1	3.38946	1.83984	0
1028	49.1964	1	1	1	250	19.4444		1	0	1	11			0					0.0219028	0	1	1	0.0410678		0
1029	40.0438	0	0	0			2	1	0	0	10		0	1	44.4326	165		1	4.39151	0	0	0	5.08145	0.692676	0
1030	34.0233	0	1	1	224		2	1	0	0	12		0	1	35.5592	124.19		2	1.53867	0	0	0	8.41615	6.88022	0
1031	23.0828	0	1	1	573		1	1	0	0	8			0					0.205339	1	0	1	0.205339		0
1032	44.1971	1	1	0	80	16.4153		2	0	0	7			0					0.0136893	1	0	1	0.0136893		1
1033	36.9993	0	1	1	363		1	1	0	1	6		0	1	37.4237	363	23.9995	1	0.427105	1	0	1	4.00821	3.58385	0
1034	50.3463	0	1	0	151	19.9517	2	1	0	0	12		0	1	50.6475			2	0.303901	0	0	0	8.32854	8.02738	1
1035	31.1978	0	1	0	125	25.0142		2	0	0	8			0					0.0355921	0	1	1	0.161533		1
1036	34.6475	0	1	0	189	24.1875	2	1	0	0	8		0	1	34.7324	189	24.1875	2	0.0876112	0	0	0	8.35044	8.26557	1
1037	44.8898	1	1	1	369	19.3213	1	1	0	0	7			0					0.328542	1	0	1	0.328542		0
1038	27.1513	0	1	0	296		2	1	0	0	8			0					0.290212	1	0	1	0.290212		0
1039	35.1978	0	1	0	286	22.3379	2	1	0	0	6			0					0.167009	1	0	1	0.167009		0
1040	41.5852	0	1	0	661	23.634	1	1	0	0	2		0	1	41.6044	661	23.634	1	0.0219028	0	0	0	8.41889	8.39973	0
1041	41.9521	1	1	1	210	20.406	1	1	0	1	12		0	0					1.32512	1	0	1	1.32512		0
1042	25.922	0	1	0	568		2	1	0	0	12		0	0					2.70226	1	0	1	2.70226		0
1043	24.0986	0	1	1	103		2	1	1	0	10		0	1	24.4435	103		3	0.347707	1	0	1	7.95619	7.61123	1
1044	40.271	0	1	1	21	20.3954		1	0	1	15			0					0.0629706	1	0	1	0.0629706		1
1045	38.2122	0	1	1	36		4	1	0	1			0	1	38.7077		14.9844	4	0.498289	1	0	1	0.594114	0.0985627	1
1046	23.1732	0	1	0		18.1061	3	1	1	1	3			1	23.2498		18.1061	3	0.0793977	1	0	1	0.249144	0.172485	1
1047	27.206	1	1	1	17		3	1	0	1			0	1	27.4415	17		3	0.238193	0	0	0	8.32033	8.08487	1
1048	42.2122	0	1	1	67	26.2985	2	2	0	0	5	TB,DITC,PITC,I,OPD,POPC,AIS,PIS	0	1	42.4038	67	26.2985	2	0.194387	0	1	1	1.22382	1.03217	1
1049	45.2129	0	1	0	421	22.7732	2	1	0	0	7		0	1	46.319	268		2	1.10883	0	0	0	8.31759	7.2115	0
1050	29.2129	0	1	1	406	23.939	1	2	0	0	8		0	1	29.2512	406	23.939	1	0.0410678	0	0	0	8.19165	8.15332	0
1051	52.1013	1	1	1	109		3	2	1	1	12		0	1	52.2546	109	21.8724	3	0.156057	1	0	1	2.72416	2.57084	1
1052	38.1383	0	1	1		17.8359	2	1	0	1	9		0	1	39.0965	204		2	0.960986	1	0	1	6.39836	5.44011	0
1053	33.2129	0	1	1	148	17.2635	3	2	0	0			0	0					0.465435	1	0	1	0.465435		1
1054	35.0527	0	1	1	172	21.875	1	1	0	1	12		0	1	35.3511			1	0.301164	0	0	0	8.282	7.98357	1
1055	43.0527	1	1	1	160	22.8571	3	2	0	1	12		0	1	43.091	160	22.8571	3	0.0410678	0	0	0	8.20534	8.16701	1
1056	39.0527	0	1	0	115		1	1	0	1	9		0	1	39.102	115		1	0.0520192	1	0	1	2.27515	2.22587	1
1057	40.1971	1	1	1	3		4	1	1	1	12			1	40.2765	3		4	0.0821355	1	0	1	0.320329	0.240931	1
1058	36.0164	0	1	0		34.0636	3	1	0	0	8		0	0					1.95209	1	0	1	1.95209		1
1059	46.2286	0	1	1	242	29.3724	3	1	0	1				0					0.169747	1	0	1	0.169747		1
1060	26.1739	1	1	0	1	19.2283		1	0	0	7			0					0.0355921	0	1	1	0.0438056		1
1061	26.078	0	0	1	231		1	1	0	0	6		0	1	26.4641		21.4536	1	0.388775	1	0	1	6.78439	6.39836	0
1062	30.2916	1	0	1	214	20.7476	1	1	0	0	7		0	1	30.3546	214	20.7476	1	0.0657084	0	0	0	4.91444	4.85147	0
1063	23.8686	0	0	0	452	20.0288	1	1	0	0	13		0	0					2.43121	1	0	1	2.43121		0
1064	24.0602	0	1	1	617	28.6851	1	1	0	0	12			0					0.180698	1	0	1	0.180698		0
1065	23.1184	0	1	1	498		1	1	0	0	10			1	23.2361	498	25.2174	1	0.120465	1	0	1	0.120465	0.00273785	0
1066	55.1786	1	0	1	22	16.1247	3	1	0	0	10			0					0.260096	1	0	1	0.260096		1
1067	38.2313	0	1	1	132	17.9282	4	1	0	1	8		0	1	38.2697	132	17.9282	4	0.0410678	1	0	1	5.04586	5.00753	1
1068	18.2313	0	1	1	416	19.4771	1	1	0	0	8			0					0.271047	1	0	1	0.271047		0
1069	42.2313	0	1	0	72	19.6752	4	2	1	0			0	1	42.768			3	0.539357	1	0	1	8.15058	7.61396	1
1070	28.1944	0	1		137		2	1	0	1	12		0	1	28.2902	137	19.3337	2	0.0985626	1	0	1	0.919918	0.824093	1
1071	27.2526	0	0	0	260	15.0108	3	1	0	1	8		0	1	27.384	260	15.0108	3	0.134155	1	0	1	6.36277	6.23135	1
1072	34.8501	1	0	0	488	16.845	3	1	0	0	8		0	1	35.4853	309		3	0.637919	1	0	1	6.423	5.78782	1
1073	35.4223	0	0	0	398	23.1206	2	1	0	0	2		0	0					1.86174	1	0	1	1.86174		0
1074	33.1937	1	0	1	216	20.0617	2	2	0	0	8			0					0.0629706	1	0	1	0.0629706		0
1075	42.2834	0	0	0	303	19.1001	1	1	0	0				0					0.40794	1	0	1	0.40794		0
1076	40.1916	1	0	1	655	21.4674	2	1	0	0	10		0	1	44.4682	317		2	4.27926	0	1	1	5.67283	1.3963	0
1077	29.1526	0	0	1	27		3	1	1	1	10		0	1	29.2539	27		3	0.104038	1	0	1	5.69473	5.59343	1
1078	29.1773	0	0	0	315	24.0882	1	2	0	0	10		0	1	29.1937	315	24.0882	1	0.019165	1	0	1	0.607803	0.591376	0
1079	47.2115	0	0	0	299	22.0317	1	1	0	0			0	1	49.8179	272		2	2.60917	0	0	0	8.23819	5.63176	0
1080	46.1492	0	0	0	176	18.4911	2	2	0	0	4		0	1	46.4641	176	18.4911	2	0.317591	1	0	1	2.36277	2.04791	1
1081	22.6174	0	0	1	305	19.6072	2	1	0	0	8		0	1	22.8337	305	19.6072	2	0.219028	1	0	1	6.65298	6.43669	0
1082	26.3409	0	0	0	270	18.7109	2	1	0	0	6		0	0					1.06776	1	0	1	1.06776		0
1083	36.9473	1	0	1	129	19.1358	3	1	0	0	12			0					0.117728	0	1	1	0.19165		1
1084	17.8836	0	0	0	358	24.9135	1	2	0	0	8		0	1	18.0178	358	24.9135	1	0.136893	1	0	1	7.36208	7.22793	0
1085	33.2293	0	0	1	238	16.9747	3	2	0	0	4		0	1	35.5099	210	16.9747	3	2.28337	0	0	0	8.2601	5.97947	1
1086	21.2101	0	1	0		20.3134	1	2	0	0	7		0	0					4.09035	1	0	1	4.09035		0
1087	26.2533	0	1	0	1017	24.6896	1	1	0	0	8			0					0.0985626	1	0	1	0.0985626		0
1088	40.23	0	1	0	281	21.3039	1	1	0	0	12		0	1	41.1335			1	0.906229	1	0	1	0.944559	0.0410677	0
1089	20.23	0	1		457	21.048	1	1	0	0	8			0					0.156057	1	0	1	0.156057		0
1090	32.9281	1	1	0	219	22.4059	1	1	0	0	6		0	1	36.9473	78		2	4.0219	0	0	0	8.3614	4.34223	0
1091	39.2279	1	1	0	2	16.8962	4	2	1	1	4		0	1	39.4825		16.8962	4	0.257358	0	1	1	7.40315	7.14853	1
1092	44.052	0	0	0	15	14.9116	3	2	0	0	6		0	1	44.1451	15	14.9116	3	0.0958248	1	0	1	6.15195	6.05886	1
1093	26.5243	0	0	1	587	25.6312	1	2	0	0	8		0	1	26.6612	587	25.6312	1	0.13963	1	0	1	0.714579	0.577686	0
1094	37.2293	1	1	0	1	19.0311	3	1	0	1	18		0	1	37.3826	1	19.0311	3	0.156057	1	0	1	7.58111	7.42779	1
1095	65.2101	0	0	0	376	16.1843	3	2	1	0	4		0	0					1.84531	0	1	1	3.28816		1
1096	32.2081	1	0	1	29	18.3768	3	2	1	0	3		0	1	33.4209			3	1.21561	0	1	1	1.28679	0.073922	1
1097	35.2827	0	0	1	240		3	2	1	0	10		0	1	35.8303	95		3	0.550308	0	1	1	5.56879	5.02122	1
1098	45.2101	1	1	0	304	15.7313	4	1	1	1				0					0.221766	1	0	1	0.221766		1
1099	33.7276	1	0	0	68	14.5003	3	1	1	0	12		0	1	33.8946	68	14.8721	3	0.169747	0	1	1	2.73238	2.56537	1
1100	49.2101	1	1	1	616	19.3037	2	1	0	0	3		0	1	52.8296	229		2	3.62218	0	0	0	8.39425	4.77481	0
1101	31.217	1	1	1	140	20.8351	3	1	0	0	7		0	1	31.5565			3	0.342231	1	0	1	0.569473	0.229979	1
1102	28.5859	0	1	1	489	18.468	1	1	0	0	4		0	1	28.8679			1	0.284736	1	0	1	7.69884	7.41684	0
1103	34.2149	0	1	0	560	21.7738	2	2	0	0			0	1	35.4552			2	1.24298	1	0	1	3.06913	1.82888	0
1104	25.1691	0	0	0				2	0	0	5			0					0.0438056	1	0	1	0.0438056
1105	42.1903	1	0	1			2	1	0	0	7		0	1	42.2861			2	0.0985626	0	1	1	2.9076	2.81177	0
1106	24.2136	1	0	0	206	16.845	2	2	0	0	6			0					0.1013	1	0	1	0.1013		0
1107	25.191	0	0	0	366	19.487	3	1	0	0	10		0	0					1.42642	1	0	1	1.42642		1
1108	60.1342	1	0	0	559		3	2	0	0	6		0	1	61.629			3	1.4976	1	0	1	4.81314	3.31828	1
1109	22.1739	0	0	0	624	15.9564	2	2	0	0	5		0	0					2.33812	0	1	1	2.34086		0
1110	30.1766	1	0	0	228	16.2439	3	2	0	1	7		0	1	30.3463	228	16.2439	3	0.172485	0	1	1	2.22587	2.05613	1
1111	25.1882	0	0	0	54		4	1	0	0	8			1	25.3251	54		4	0.13963	1	0	1	0.13963	0.00273785	1
1112	36.1889	0	0	1	213	18.3594	3	1	0	0	7		0	1	37.5359	200		3	1.34976	1	0	1	7.35113	6.00411	1
1113	58.193	1	0	1	57			1	0	0	5			0					0.0219028	1	0	1	0.0219028		1
1114	30.1903	0	0	0			3	1	1	1	14			1	30.2861			3	0.0985626	0	1	1	0.134155	0.0383299	1
1115	25.1691	0	0	1				2	0	1	4			0					0.0438056	1	0	1	0.0438056
1116	44.2272	1	1	1	286	17.3611	3	2	1	0	5		0	0					1.34428	1	0	1	1.34428		1
1117	57.2348	0	1	0	175	22.6003	1	2	0	1	7		0	1	57.347	175	22.6003	1	0.11499	0	0	0	8.28474	8.17248	1
1118	27.1896	0	0	1	384	21.4844	2	2	0	0	5		0	1	28.4381	241		3	1.2512	0	0	0	4.95003	3.70157	0
1119	30.193	0	0	1	260	26.2188	2	1	0	0	4		0	1	30.5955			2	0.405202	1	0	1	4.77481	4.37235	0
1120	28.2437	0	1	0	157	24.2188	4	2	1	1	7		0	1	28.2847	157	24.2188	4	0.0438056	1	0	1	1.36619	1.32512	1
1121	32.2136	1	0	1	333	23.6244	1	2	0	0	12		0	1	35.8932	479		1	3.68241	1	0	1	7.95619	4.27652	0
1122	38.1958	0	0	0	59	19.7055	3	1	0	0	8		0	1	38.3107	59	19.7055	3	0.117728	1	0	1	7.85763	7.74264	1
1123	23.1896	0	0	0	1126	16.8962	2	1	0	0	12		0	0					0.77755	1	0	1	0.77755		0
1124	30.1136	0	0	0	93		2	2	0	1	10		0	1	30.3463	93		2	0.235455	1	0	1	7.99452	7.76181	1
1125	24.1889	0	0	0			3	1	0	0	6		0	1	24.2957			3	0.109514	0	1	1	2.31348	2.20671	1
1126	34.2341	1	1	1	275	24.4473	3	1	0	0	12		0	1	34.7515	272		3	0.520192	1	0	1	1.66461	1.14716	1
1127	41.232	0	0	1	29	13.1168	3	1	0	0	6			0					0.0602327	1	0	1	0.0602327		1
1128	47.2279	0	0	0	236	15.3339	2	1	0	0			0	0					0.977413	1	0	1	0.977413		0
1129	50.2231	0	1	0	169	16.9542	2	2	0	0			0	1	50.6174	116		2	0.396988	1	0	1	0.681725	0.287474	1
1130	28.0192	0	1	1	437	25.333	1	1	0	0	12		0	1	28.4079			1	0.391513	1	0	1	1.31143	0.922656	0
1131	28.219	0	1	1	106	18.0219	3	1	1	0	7		1	0					1.013	1	0	1	1.013		1
1132	45.2156	1	1	1	87	18.5449	2	1	0	0	11			0					0.0903491	1	0	1	0.0903491		1
1133	50.2341	1	1	1	479	20.6612	1		0	0	12		0	1	52.6105	202		2	2.37919	0	0	0	8.20534	5.82888	0
1134	29.1882	0	0	0	21		4	1	0	0	7		0	1	29.3443	21		4	0.158795	1	0	1	4.43258	4.27652	1
1135	20.3395	0	1	0	26	19.8347	2	1	0	0	10		0	1	20.4353	26	19.8347	2	0.0985626	1	0	1	4.68173	4.5859	1
1136	43.0116	0	1	0	410		3	1	1	1				0					0.334018	1	0	1	0.334018		1
1137	28.1971	1	1	0		23.5294		2	0	0	5			0					0.0410678	1	0	1	0.0410678
1138	46.9979	1	0	1	49		1	1	0	0			0	1	47.7481	44		2	0.752909	1	0	1	2.95414	2.20397	1
1139	29.2156	1	1	0	200	19.6077	3	1	0	0	7		0	1	29.4045	200	19.6077	3	0.19165	1	0	1	5.59343	5.40452	1
1140	40.2108	1	1	1	199	15.0033		1	0	0	6			0					0.0219028	1	0	1	0.0219028		1
1141	46.2122	0	1	0	66	17.2737	3	2	0	1				0					0.0958248	1	0	1	0.0958248		1
1142	33.1389	0	0	0	448			2	0	1				0					0.1013	1	0	1	0.1013		0
1143	28.2163	0	0	0	21	14.473	3	2	0	1	4			0					0.120465	0	1	1	0.240931		1
1144	29.5551	0	0	0	316		3	2	0	0	8			0					0.281999	0	1	1	1.04312		1
1145	58.1958	0	0	0	1163	19.2277	3	2	1	0			0	0					0.711841	1	0	1	0.711841		1
1146	27.5209	0	1	1	5	19.7239	3	1	0	0	10		0	1	27.5975	5	19.7239	3	0.0793977	1	0	1	8.12868	8.05202	1
1147	27.7125	0	1	0	362	17.5926	3	2	1	0	5		0	1	27.9206	362	17.5926	3	0.210815	0	0	0	8.24641	8.03833	1
1148	34.2368	0	1	1	426	17.9688	4	1	1	1	12		0	1	35.0363	259		4	0.80219	0	0	0	8.36961	7.57016	1
1149	27.3101	1	1	0	26		3	1	1	0	8			0					1.23203	1	0	1	1.23203		1
1150	26.2368	0	1	0	7	21.0077	2	1	0	0	8		0	1	26.3409	7	21.0077	2	0.106776	1	0	1	7.31827	7.21424	1
1151	22.2286	0	1	1	426	17.6327	1	1	0	0	8		0	1	22.256	426	17.6327	1	0.0301164	1	0	1	1.11157	1.08419	0
1152	31.2361	0	1	1	11	20.3954	4	1	0	0	7		0	1	31.3977	11	20.3954	4	0.164271	0	1	1	2.0397	1.87817	1
1153	42.2094	0	1	1	4	17.9282	3	1	1	0	12			0					0.0766598	1	0	1	0.0766598		1
1154	15.0801	1	1	0			3	1	0	1	5		0	1	15.2553			3	0.17796	0	0	0	8.45448	8.27926	1
1155	43.9836	0	0	0	280	18.3655	3	1	0	0				0					0.265572	1	0	1	0.265572		1
1156	19.1732	0	0	0		24.0588		2	0	0				0					0.054757	1	0	1	0.054757
1157	29.4565	0	1	1		23.3091		2	0	0	8			0					0.0054757	1	0	1	0.0054757
1158	28.6598	1	1	0	131	19.7133	2	1	0	0	6			0					0.413415	1	0	1	0.413415		1
1159	52.219	1	1	1	274	17.51	3	1	0	0	7		0	1	52.2847	274	17.51	3	0.0684463	1	0	1	0.476386	0.410678	1
1160	25.2183	1	1	1	24		4	1	1	1	12		0	1	27.0116	147		4	1.79603	1	0	1	4.20808	2.41478	1
1161	25.4976	0	1	0	196	19.3772	1	1	0	0	7		0	0					0.870637	1	0	1	0.870637		1
1162	28.0794	1	1	1	168	20.2241	3	1	0	0	6		0	1	28.3669			3	0.290212	1	0	1	2.57084	2.28337	1
1163	28.0657	1	1	1	624	22.3647	2	1	0	0	8		0	0					5.21834	0	1	1	5.23751		0
1164	41.5058	1	1	1	690	20.7803	1	1	0	0	5		0	0					0.996578	1	0	1	0.996578		0
1165	17.6728	1	1	0	616	19.047	1	1	0	0				0					0.386037	1	0	1	0.386037		0
1166	29.1581	1	1	0	371	20.1995	2	2	0	0	13		1	0					1.19918	1	0	1	1.19918		0
1167	29.9138	0	1	0	195	16.3847	4	1	0	0	8			0					0.13963	0	1	1	0.147844		1
1168	34.245	1	1	1	235	18.4672	3	1	0	0			0	1	35.2088			3	0.966461	0	1	1	1.09788	0.134155	1
1169	41.2402	0	1	1		21.3741		2	0	0	7			0					0.0136893	1	0	1	0.0136893
1170	21.2211	0	0	0	524	18.4592	1	1	0	0			0	1	22.2998			1	1.08145	1	0	1	1.60164	0.52293	0
1171	30.9979	0	0	0	296		3		0	0	5		0	1	31.5346			3	0.539357	1	0	1	3.39767	2.86105	1
1172	25.2156	0	0	1	72	14.9699	2	2	0	0	8		0	1	27.1896			1	1.97673	1	0	1	1.97673	0.00273785	1
1173	46.2368	0	0	0	180	15.5896	3	2	0	0	10		0	1	46.4586	180	15.5896	3	0.224504	0	0	0	4.97741	4.75565	1
1174	69.2211	1	1	0	15	16.483		1	0	1	8			0					0.0301164	0	1	1	0.054757		1
1175	22.245	0	0	0	214	14.7929	3		0	1				0					0.0793977	1	0	1	0.0793977		1
1176	47.2279	0	0	0	8	16.2177	2	1	0	0	5		0	1	47.3265	8	16.2177	2	0.1013	1	0	1	7.25257	7.154	1
1177	56.2327	0	1	1		27.6495		1	0	1	8			1	56.271		27.6495		0.0410678	1	0	1	0.0410678	0.00273785
1178	34.2286	0	0	0	24	23.03	1	1	0	1	12		0	1	34.3628	24	23.03	1	0.136893	1	0	1	1.2293	1.09514	1
1179	59.1732	1	0	1	239	15.6545	2	1	0	0	8		0	1	61.1718			2	2.00137	0	1	1	4.75291	2.75428	0
1180	40.2327	1	1	0	454	13.0869		1	0	0	8			0					0.0410678	1	0	1	0.0410678		0
1181	28.23	0	0	0	307		3	1	0	1	8			1	28.3121	307		3	0.0848734	1	0	1	0.0848734	0.00273785	1
1182	35.1157	1	1		626	18.6122		2	0	0	12			0					0.019165	1	0	1	0.019165		0
1183	29.5387	1	0	0	122	15.8541	3	2	0	1	3			1	29.8508			3	0.314853	0	1	1	0.418891	0.106776	1
1184	43.3539	0	0	0	729	22.9421	2	1	0	0	4		0	1	47.3046			2	3.95346	0	0	0	8.25188	4.30116	0
1185	30.5791	0	1	0		23.8728	1	2	0	1	12			1	30.6229		23.8728	1	0.0465435	1	0	1	0.0821355	0.0383299	0
1186	28.8789	0	0	0	993	20.2848	2	1	0	0	6		0	1	28.8925	993	20.2848	2	0.0164271	1	0	1	7.56742	7.55373	0
1187	30.1355	1	0	0	145	15.4056	3	1	0	0	6		0	1	30.5325	390		3	0.399726	0	1	1	7.93155	7.53457	1
1188	19.655	0	0	0	195	22.6003		2	0	0	12			0					0.00821355	1	0	1	0.00821355		1
1189	51.8166	1	0	0	91	15.5896	3	1	0	0	3			0					0.227242	0	1	1	0.517454		1
1190	30.9596	0	1	0	793	17.8257	1	2	0	0			0	1	38.7953		19.0677	1	7.83847	1	0	1	7.83847	0.00273785	0
1191	29.2293	1	1	1	89	23.1206	1	1	0	0	12		0	1	29.2704	89	23.1206	1	0.0438056	1	0	1	1.04312	1.00205	1
1192	65.2457	0	1	0	667	28.9062	2	1	0	0	6		0	1	69.0267			3	3.78371	0	1	1	7.80561	4.02464	0
1193	30.0808	0	1	0	242	21.8776	1	2	0	0	10	TB,DITC,PITC,I,OPD,POPC,AIS,PIS	0	1	34.7242	248		1	4.64613	0	0	0	8.45448	3.81109	0
1194	44.2464	1	0	0	104	20.9042	2	1	0	0	10			0					0.0465435	0	1	1	0.0848734		1
1195	29.5797	0	0	0	638	18.1449	2	1	0	0	8			0					0.0985626	0	1	1	1.41547		0
1196	51.2142	0	0	0	186	20.8117	2	1	0	0				0					0.0766598	0	1	1	0.17796		1
1197	39.1951	0	0	0	52		2	2	0	0			0	1	39.3101	52		2	0.117728	0	1	1	0.925394	0.810404	1
1198	40.1944	1	0	1	157		3	1	1	1	11			0					0.0985626	0	1	1	0.158795		1
1199	21.4757	0	0	0	323	23.0112	1	1	0	0	6		0	0					2.35729	1	0	1	2.35729		0
1200	35.2279	1	0	1	51	15.6986	3	1	0	0	8		0	1	35.3621	51	15.6986	3	0.136893	0	0	0	8.35866	8.2245	1
1201	45.2101	0	1	0		18.1787	3	2	0	0			0	1	45.3881		18.1787	3	0.180698	0	0	0	8.37782	8.19986	1
1202	44.1944	0	1	0	36	19.6752	3	2	0	0	3		0	1	44.501	120		3	0.309377	0	0	0	8.40246	8.09582	1
1203	24.2136	0	1	1	205		3	1	1	1	11		0	1	24.4244	205		3	0.213552	1	0	1	7.37851	7.16769	1
1204	30.9733	1	0	0	1185	23.8281	1	2	0	0	10			0					0.298426	1	0	1	0.298426		0
1205	29.4648	0	0	1	282	22.8329	2	1	0	0	8		0	1	29.473	282	22.8329	2	0.0109514	1	0	1	5.59617	5.58795	0
1206	38.2478	1	1	1	17	16.0965	3	1	0	1	12		0	1	38.4422	17	16.0965	3	0.197125	0	1	1	1.76591	1.57153	1
1207	31.2115	0	0	1	208	21.4109	3	1	0	0	3		0	1	31.4415	208	21.4109	3	0.232717	1	0	1	4.846	4.61602	1
1208	31.091	0	1	1	73		2	1	0	0	14		0	1	32.8022	420		2	1.71389	0	0	0	8.41615	6.705	1
1209	22.2313	0	1	1	304	19.7239		1	0	0	6			0					0.0246407	1	0	1	0.0246407		0
1210	43.5044	0	0	0	244	15.887	1	2	0	0	7		0	1	44.6762	107.73		1	1.17454	0	0	0	2.17659	1.00479	0
1211	15.0062	1	1	0	119		2	1	0	0	6		0	1	15.3238	119		2	0.320329	1	0	1	8.09035	7.77276	1
1212	33.232	1	0	1		18.2066	2	1	0	0	4		0	1	37.0459	100		2	3.81656	0	0	0	5.02122	1.20739	0
1213	49.2512	0	0	1	654	23.8281	1	1	0	0	7		0	0					4.69268	0	0	0	4.69268		0
1214	39.2142	0	0	1	409	17.4747	3	1	0	0			0	1	43.2416	323		2	4.03012	1	0	1	4.11773	0.090349	1
1215	52.2464	1	0	1	182	15.4298	2	2	0	0	5		0	1	52.46	182	14.5003	2	0.21629	0	1	1	2.54073	2.32717	1
1216	30.2286	0	0	1	117	20.4294	1	1	0	0	5		0	1	30.3819	117	20.83	1	0.156057	1	0	1	5.08419	4.93087	1
1217	41.2457	1	0	0	204	18.6214	2	1	0	0	4			0					0.0821355	1	0	1	0.0821355		0
1218	32.2382	0	0	1	520	28.125	1	2	0	0	8		0	1	32.2574	520	28.125	1	0.0219028	1	0	1	8.12047	8.1013	0
1219	19.2526	0	1	1	745	16.6667	1	1	0	0	3		1	1	21.4702	325		4	2.2204	0	1	1	3.07734	0.859685	0
1220	55.217	0	1	0	336		3	1	0	0			0	1	56.2245	437.28		1	1.01027	1	0	1	2.87201	1.86448	1
1221	63.1348	1	0	1	454		1	2	0	0	12			0					0.44627	1	0	1	0.44627		0
1222	23.2307	0	0	1	570	19.7133	1	1	0	0	8		0	0					1.45654	1	0	1	1.45654		0
1223	32.2163	0	1	1		15.8173	3	1	0	1	8		0	1	32.293		15.8173	3	0.0793977	0	0	0	8.19986	8.1232	1
1224	42.2067	1	1	1		29.7458	1	1	0	0	25		0	1	43.614	239.14		2	1.40999	1	0	1	2.41205	1.00479	0
1225	51.2142	1	1	1		25.3155	1	1	0	0	12		0	1	51.8823	189		1	0.670773	0	0	0	8.18617	7.51814	0
1226	26.2533	1	1	0	147	24.539	3	2	1	1	9		0	1	26.3901	147	24.539	3	0.13963	1	0	1	2.12183	1.98494	1
1227	22.2478	0	1	1	376	22.2656	1	2	0	0	7		0	1	29.7303			1	7.48528	1	0	1	7.48528	0.00273785	0
1228	26.2478	0	1	1	66	15.0457	1	1	0	0	8		0	1	26.3682	66	15.0457	1	0.123203	1	0	1	4.95277	4.83231	1
1229	23.2471	0	1	0	669	25.711		2	0	0	10			0					0.00821355	1	0	1	0.00821355		0
1230	36.1807	1	1	1	173		3	1	0	0	8	TB,DITC,PITC,I,OPD,POPC,AIS,PIS	0	1	36.3039	173	20.7612	3	0.125941	0	0	0	8.30938	8.18617	1
1231	34.2533	1	1	1	189		3	1	0	1	12		0	1	35.0773	138		3	0.826831	1	0	1	2.26146	1.43737	1
1232	45.6126	0	1	0	275	33.6123	1	1	0	0			0	1	45.9548	193		1	0.344969	0	0	0	8.32854	7.98631	0
1233	39.2498	0	1	0	37	20.6396	3	1	0	1				1	39.3265	37	20.6396	3	0.0793977	1	0	1	0.232717	0.156058	1
1234	39.2471	0	1	1	1027	36.2812	1	1	0	0	12		1	1	47.5318		37.0126	1	8.28747	0	0	0	8.28747	0.00273785	0
1235	34.2642	0	1	0	222	20.9644	3	1	0	0	8		0	1	34.4011	222	20.9644	3	0.13963	1	0	1	4.12868	3.99179	1
1236	36.2574	0	1	0	250	24.5243	2	1	0	0	3		0	1	37.4209	166.16		2	1.16632	1	0	1	6.20671	5.04312	0
1237	32.2656	0	1	1	873		1	1	0	0	10		0	1	32.3121	873		1	0.0492813	1	0	1	8.07392	8.02738	0
1238	43.2635	1	1	0	39	18.0427	2	1	0	0	17		0	1	43.3785	39	18.0427	2	0.117728	1	0	1	0.77755	0.66256	1
1239	33.8754	0	0	0	623			2	0	0	12			0					0.0903491	1	0	1	0.0903491		0
1240	40.1725	1	0	1	203	19.5682	3	2	0	0	12		0	1	40.293	203	19.5682	3	0.123203	0	0	0	4.97194	4.85147	1
1241	34.2752	0	0	0	178	21.875	3	1	0	0	7		0	1	34.3628	178	21.4844	3	0.0903491	1	0	1	5.04586	4.95825	1
1242	30.7926	0	0	1	481	25	2	2	0	0	12		0	1	31.4524		22.2656	2	0.66256	0	0	0	4.87337	4.21355	0
1243	46.1711	0	0	0	233	19.8178	3	2	0	0			0	1	46.3326	233	19.8178	3	0.164271	0	0	0	5.06229	4.90075	1
1244	59.3265	0	0	0	19	15.4006	3	1	0	0	4			1	59.499	19	14.1519	3	0.175222	0	1	1	0.772074	0.599589	1
1245	49.2375	0	0	1	295	20.202	1	1	0	0	6		0	1	51.1513	222	21.8549	1	1.9165	0	0	0	4.90623	2.99247	0
1246	26.1711	0	0	0	368	19.3625	3	1	0	0	8		0	1	26.924	272		3	0.755647	1	0	1	1.04312	0.290212	1
1247	29.9904	1	0	0	566	16.5147	2	1	0	0	17		0	0					4.00274	1	0	1	4.00274		0
1248	16.1725	0	0	0	1005	15.7651	3	1	0	1				0					0.199863	1	0	1	0.199863		1
1249	41.2457	1	0	0		15.8725	3	2	0	0	12		0	0					0.906229	0	1	1	1.12526		1
1250	36.2574	1	0	0	520	18.2183	2	2	0	0			0	0					2.31348	1	0	1	2.31348		0
1251	43.2526	0	0		26	14.3736		1	0	0	6			0					0.0164271	0	1	1	0.073922		1
1252	24.2628	0	0	1	672	18.1449	1	1	0	0	6		0	1	24.7858			1	0.525667	0	0	0	4.84326	4.32033	0
1253	35.2526	1	0	1	221	17.4413	2	2	0	0	8			0					0.350445	0	1	1	0.358658		0
1254	39.2444	0	1	0	334	25.0995	2	2	0	0	6		0	1	40.3368	215.12		2	1.09514	0	1	1	3.48528	2.39288	0
1255	35.2635	1	0	1	116	15.8541	3	1	0	0	12			1	35.4196	116	16.1844	3	0.158795	1	0	1	1.00205	0.845996	1
1256	27.447	0	1	0	253	21.7555	3	2	1	1	8		0	1	28.0301	214		3	0.5859	1	0	1	7.32375	6.74059	1
1257	39.833	0	1	0	47	19.9027	3	1	1	0	4		0	1	40.2327			3	0.402464	1	0	1	7.35934	6.95962	1
1258	40.5859	0	1	1	135		1	1	0	0	4			0					0.386037	1	0	1	0.386037		1
1259	35.5948	0	1	0	89	18.8615	2	2	0	0	8			0					0.386037	1	0	1	0.386037		1
1260	32.271	0	1	0	457	21.3599	1	2	0	0	6		0	1	35.1841	259		1	2.91581	1	0	1	4.98836	2.07529	0
1261	48.2546	1	0	1	321	17.3397	1	1	0	0	7		0	1	55.6879		15.7313	2	7.436	0	0	0	8.35592	0.922656	0
1262	39.2526	0	0	1	130	14.0625	4	1	0	0			0	1	39.2553	130	14.0625	4	0.0054757	1	0	1	1.44011	1.43737	1
1263	29.4921	0	1	1	800	19.8141	1	2	0	0	8			1	29.4949	800	19.8141	1	0.0054757	1	0	1	0.0903491	0.0876112	0
1264	25.2101	0	0	0	472	11.7539	4	1	0	1	7		0	1	25.306	472	11.7539	4	0.0985626	1	0	1	4.43258	4.33676	1
1265	27.2088	0	0	0		16.1489			0	0	8			0					0.0246407	1	0	1	0.0246407
1266	31.3949	1	0	0	530	18.4265	3	1	0	0			0	1	33.7906	630		3	2.39836	1	0	1	5.11978	2.72416	1
1267	44.8542	0	1	1	80	25.2174	3	1	0	1	20		0	1	44.9309	80	25.2174	3	0.0793977	1	0	1	8.16975	8.09309	1
1268	34.3217	0	1	0	244	23.5078	3	2	1	1	6		0	0					0.506502	1	0	1	0.506502		1
1269	39.937	0	0	0	297		2	2	0	0	3		0	1	42.4476	186		2	2.51335	0	0	0	8.45448	5.94387	0
1270	30.1793	0	0	0		16.6205	3	1	0	0	7			0					0.271047	1	0	1	0.271047		1
1271	49.18	1	0	1		17.0068	4	1	0	0	7			0					0.175222	1	0	1	0.175222		1
1272	27.1978	1	0	0		15.7167	3	1	0	0	7			1	27.3073		15.7167	3	0.112252	0	1	1	0.147844	0.0383299	1
1273	35.1704	0	1	0	31		2	1	0	1	8			1	35.3457	31	17.9282	2	0.17796	0	1	1	0.306639	0.131417	1
1274	26.2533	0	1	0	9	17.1252		1	0	0	8			0					0.0164271	0	1	1	0.0903491		1
1275	34.1684	0	1	0	264		2	2	0	1	12		0	1	35.7864	74	18.7109	2	1.62081	0	0	0	8.40246	6.78439	0
1276	39.8193	0	1	0	256	16.3304	2	2	0	1	16			1	40.2053			2	0.388775	1	0	1	3.19507	2.80904	0
1277	41.2485	1	1	1	202	17.3589		1	0	1	10			0					0.0054757	1	0	1	0.0054757		0
1278	48.6708	1	0	1	544	16.955	2	2	0	0				0					0.0930869	1	0	1	0.0930869		0
1279	33.8207	0	0	0	603	19.8373	1	1	0	0	6		0	1	34.757	181		1	0.939083	1	0	1	3.44969	2.51335	0
1280	23.5483	0	0	1	587		1	1	0	0	11		0	0					2.19302	1	0	1	2.19302		0
1281	24.5175	0	0	0	125	17.6254	3	1	0	0	7		0	1	24.627	125	17.6254	3	0.112252	1	0	1	2.37372	2.2642	1
1282	28.1588	0	0	0	41	16.6335	3	1	0	0	7		0	1	28.2875	41	16.6335	3	0.131417	0	1	1	6.66393	6.53525	1
1283	24.0301	0	0	0	108		1	1	0	0	8		0	1	24.5229			1	0.495551	0	0	0	8.5859	8.09309	1
1284	25.5825	0	1	1	204		1	2	0	0	12		0	0					0.637919	1	0	1	0.637919		0
1285	33.6893	1	0	0	304		2	1	0	1	6		0	0					1.08419	1	0	1	1.08419		0
1286	57.2348	1	1	1	33	21.6128	3	1	0	1	6		0	1	57.3087	33	21.6128	3	0.0766598	0	0	0	8.1807	8.10678	1
1287	65.243	1	0	0	299	17.4747	1	1	0	0			0	0					6.04517	1	0	1	6.04517		0
1288	25.1964	0	0	0	35	15.7943	3	1	0	0			0	1	25.4812	35	15.7943	3	0.287474	0	0	0	8.35866	8.07392	1
1289	34.0999	0	0	0	766		1	2	0	0	2		0	1	34.2697	766	22.1453	1	0.172485	1	0	1	0.862423	0.692676	0
1290	46.256	0	0	1	223	17.3333	3	2	1	1			0	1	47.0335	88		3	0.780287	1	0	1	1.7796	1.00205	1
1291	37.2649	1	0	0	323	17.4413		2	0	1	2			0					0.00821355	1	0	1	0.00821355		0
1292	56.2382	1	0	0	470		1	2	0	0	7			0					0.186174	1	0	1	0.186174		0
1293	32.2108	1	0	1		19.6314		2	0	0	14			0					0.00821355	1	0	1	0.00821355
1294	20.2656	0	0	1	268	19.1953	1	2	0	0	6		0	1	20.345	268	19.1953	1	0.0821355	1	0	1	1.2512	1.1718	0
1295	41.2649	1	0	1	597	15.0474	3	1	1	0	10			1	41.3443	7	15.0474	3	0.0821355	1	0	1	0.273785	0.194387	1
1296	36.2218	0	0	1	597	20.0288	1	1	0	0	8		0	1	37.1554			1	0.936345	1	0	1	0.936345	0.00273785	0
1297	47.269	0	1	1	122	14.8438	3	1	1	1	2		0	1	47.8658	40		3	0.599589	1	0	1	1.34702	0.750171	1
1298	38.7762	0	1	0	758	20.0759	1	1	0	0	12		0	1	38.8912	758	20.0759	1	0.117728	1	0	1	2.26146	2.14648	0
1299	50.2642	0	0	0	239	19.8161	2	2	0	0			0	1	52.0137	360	20.227	2	1.75222	0	0	0	8.26557	6.51609	0
1300	51.833	1	0	1	16	17.6745	3	2	0	0	12			0					0.054757	0	1	1	0.164271		1
1301	24.2355	0	1	1		18.132	2	1	0	0	5		0	1	27.2799	257		2	3.04723	1	0	1	4.17522	1.13073	0
1302	30.256	0	0	0	577	21.6311	2	2	0	0	8		0	0					1.01027	1	0	1	1.01027		0
1303	15.6468	0	1	1	283		1	1	0	0	8		0	1	15.781	283	17.7999	1	0.136893	1	0	1	3.75907	3.62491	0
1304	34.2669	0	1	0	646	19.8141	1	1	0	0	10		0	1	37.1472	76		3	2.88296	1	0	1	7.86037	4.98015	0
1305	22.2642	0	1	0	841	21.6441	1	1	0	0	8			0					0.183436	1	0	1	0.183436		0
1306	22.2286	0	1	0	81	18.5901	4	1	1	1	8		0	1	22.5572			3	0.33128	1	0	1	4.23819	3.90965	1
1307	25.2539	0	0	0	203	16.7657	3	1	1	0			0	1	25.4812	203	16.7657	3	0.229979	1	0	1	4.79124	4.564	1
1308	49.232	1	0	1	81	16.225	3	1	0	1	7		0	1	49.4237	81	16.225	4	0.194387	1	0	1	8.10678	7.91513	1
1309	16.2519	0	0	0	235	19.7979	2	1	0	0	7			0					1.02122	1	0	1	1.02122		0
1310	48.2382	1	0	1	30	23.3234		1	1	0	12			0					1.03491	1	0	1	1.03491		1
1311	18.2313	0	0	0	1260	12.8314	3	1	1	1	7		0	0					1.03491	1	0	1	1.03491		1
1312	32.2355	0	0	0	226	21.8929	3	1	0	0	8		0	1	32.4463	226	21.8929	3	0.213552	1	0	1	2.27789	2.06708	1
1313	26.2122	0	0	1	440	21.028	1	1	0	0	8			0					0.276523	1	0	1	0.276523		0
1314	28.2382	0	0	0	331	16.3197	2	1	0	0	8		0	1	30.089	236		2	1.85352	0	0	0	8.33128	6.48049	0
1315	37.2293	0	0	0	106	14.5159	3	1	0	0	8		0	1	37.4209	106	14.5159	3	0.194387	1	0	1	3.60575	3.4141	1
1316	29.2293	0	0	0	65	16.937		1	0	0	8			0					1.04312	1	0	1	1.04312		1
1317	36.2136	1	0	1	271	20.0066	1	1	0	0	14			0					1.06229	1	0	1	1.06229		0
1318	30.0917	0	1	1	742		1	1	0	0	12		0	0					1.44832	1	0	1	1.44832		0
1319	27.2882	0	0	1			1	1	0	0	14		0	1	31.5236	289		1	4.23819	1	0	1	4.65982	0.424367	0
1320	42.4586	0	0	0	479		1	1	0	0	6		0	0					3.06913	1	0	1	3.06913		0
1321	38.2587	1	1	1	11	14.5329		1	0	0	3			0					0.0164271	1	0	1	0.0164271		1
1322	58.2286	1	1	0	245	14.5843	3	2	0	0	10		0	1	58.4641	245	13.7264	3	0.238193	1	0	1	7.80835	7.5729	1
1323	30.2697	0	1	0	292	16.3593	3	1	0	0	3		0	1	31.6331			4	1.36619	1	0	1	2.0178	0.654346	1
1324	24.2163	0	1	0	651	19.8347	2	1	0	0	4		0	0					1.0486	1	0	1	1.0486		0
1325	32.961	1	1	1	406		3	1	0	0	4		0	1	38.9815			3	6.02327	0	0	0	8.42437	2.40383	1
1326	33.0924	1	1	1	748		2	1	0	0	8		0	0					1.83162	1	0	1	1.83162		0
1327	47.091	1	1	1	190		2	1	0	0	7		0	1	47.4579	190	21.3218	2	0.36961	0	0	0	8.47365	8.10678	1
1328	47.6085	1	1	1	419		2	1	0	0	7		0	0					2.63107	1	0	1	2.63107		0
1329	29.5003	1	1	1	418		3	1	0	0			0	0					0.982888	1	0	1	0.982888		1
1330	38.6393	1	1	1	4		2	1	0	0	7			0					0.238193	1	0	1	0.238193		1
1331	34.2724	0	1	0	122	20.082	1	2	0	1	12		0	1	34.7461			1	0.476386	1	0	1	7.80287	7.32923	1
1332	25.5305	0	1	0	122		3	1	0	0	7		0	1	25.8042	122	23.9224	3	0.276523	1	0	1	5.56331	5.28953	1
1333	32.6434	1	1	0	6			1	0	0	8			0					0.161533	0	1	1	0.21629		1
1334	29.8973	0	1	0	346		1	2	0	0	7		0	1	29.9083	346		1	0.0136893	1	0	1	5.42642	5.41547	0
1335	26.7981	1	1	0	318		2	1	0	0	4		0	0					2.63107	1	0	1	2.63107		0
1336	26.2204	0	1	1	493	23.4221	1	1	0	0	3		0	1	26.2642	493	23.4221	1	0.0465435	1	0	1	6.40109	6.35729	0
1337	29.6318	1	1	0		18.4992	2	1	0	0	8			0					0.862423	1	0	1	0.862423		0
1338	36.2765	1	1	0	111	20.984	4	1	0	0	10		0	1	36.4381	111	20.984	4	0.164271	1	0	1	6.15195	5.99042	1
1339	32.6543	0	1	0	451	28.8044	1	1	0	0			0	0					2.22861	1	0	1	2.22861		0
1340	23.269	1	1	1	605		1	1	0	0	8			0					0.0766598	1	0	1	0.0766598		0
1341	38.2642	0	1	0	245	21.875	1	1	0	0			0	0					0.966461	1	0	1	0.966461		0
1342	22.3053	0	1	1	150	24.7475	1	2	0	0	7		0	1	22.308	150	24.7475	1	0.0054757	0	0	0	8.16427	8.16153	1
1343	41.0787	1	0	0	18	19.9744	4	1	1	0	8		0	1	41.2457	18	19.9744	4	0.169747	0	0	0	8.37509	8.20808	1
1344	30.2478	1	0	1	568	21.2228	2	1	0	0	11		0	1	31.3785			3	1.13347	0	0	0	8.30664	7.17591	0
1345	38.2615	1	0	0	392	21.4619	1	1	0	0	6		0	1	39.8385			3	1.57974	1	0	1	2.23409	0.657084	0
1346	33.1718	0	0	1	1001	25.7276	1	1	0	0	4		0	1	33.7303			1	0.561259	1	0	1	4.79945	4.24093	0
1347	34.1711	1	0	1	778	21.0962	1	1	0	0	7		0	0					4.54483	1	0	1	4.54483		0
1348	27.8193	0	0	0	558	21.2891	1	1	0	0	7		0	1	27.9452	558	20.3125	1	0.128679	0	0	0	5.05407	4.92813	0
1349	22.2697	0	1	0	415	20.4294		1	0	0	5			0					0.0054757	1	0	1	0.0054757		0
1350	25.4346	1	0	1	737	13.5854		1	1	0	12			0					0.0273785	0	1	1	0.0848734		0
1351	60.1314	0	0	0	248		3	1	0	0				0					1.14168	1	0	1	1.14168		1
1352	49.2293	0	0	0	127	18.4911	3	2	0	0				1	49.3826	127	18.4911	3	0.156057	1	0	1	1.06229	0.908966	1
1353	31.2827	0	1	0	456	24.5351	1	1	0	0	10		0	1	36.4381			2	5.15811	1	0	1	6.25051	1.09514	0
1354	48.2847	1	1	1	105	28.616	4	1	0	1	10		0	1	48.3231	105	28.616	4	0.0410678	0	0	0	8.21355	8.17522	1
1355	40.2847	0	1	0	777	17.0392	1	1	0	1	7		0	1	40.3231	777	17.0392	1	0.0410678	1	0	1	7.15127	7.11294	0
1356	22.2806	0	1	1	309		1	1	0	0	8		0	1	22.4066	309	22.3674	1	0.128679	0	0	0	8.41342	8.28747	0
1357	33.2567	0	0	0	276	18.5529	1	1	0	0	2		0	1	34.1574			1	0.903491	0	0	0	8.35044	7.44969	0
1358	41.2019	1	0	1	131	18.2531	1	1	0	0	10		0	1	41.3525	131	18.2531	1	0.15332	0	0	0	8.33128	8.1807	1
1359	30.2012	0	0	1	67	21.5139	2	1	0	0	8		0	1	30.3135	67	21.5139	2	0.11499	0	1	1	3.78645	3.6742	1
1360	25.9986	0	0	1				2			8			1	26.2724	346	20.0288		0.276523	1	0	1	0.276523	0.00273785
1361	39.4333	0	0	0	277	25.8264	3	2	0	0	12		0	1	39.5318	277	25.8264	3	0.1013	0	0	0	8.19439	8.09583	1
1362	33.2813	0	1	1	494	25.9645	1	1	0	0	12		0	1	33.2841	494	25.9645	1	0.0054757	0	0	0	8.19713	8.19439	0
1363	63.1677	1	1	1	171			1	0	0	7			0					0.117728	1	0	1	0.117728		1
1364	23.2279	0	0	1	247	14.8789	2	1	0	0	11			0					0.175222	1	0	1	0.175222		0
1365	66.2779	1	1	1	856	24.2424	1	2	0	0	4		0	0					1.3963	1	0	1	1.3963		0
1366	49.2512	0	1	0		15.4813	3	1	0	0	7			0					0.364134	0	1	1	0.399726		1
1367	39.1622	0	1	1	86		4	1	0	1	12			1	39.2745	86		4	0.11499	1	0	1	0.183436	0.0711841	1
1368	29.2375	1	0	1	439	18.3655		1	0	0	8			0					0.019165	1	0	1	0.019165		0
1369	41.2649	1	1	1	17	25.6489	3	2	0	1	17		0	1	41.3525	17	25.6489	3	0.0903491	1	0	1	0.933607	0.845996	1
1370	43.2745	0	1	1	93	15.4688	2	1	0	1			0	1	43.6769	54		2	0.405202	0	0	0	8.12868	7.72622	1
1371	59.2471	0	1	0		19.1111	3	1	1	1			0	1	59.5154		19.1111	3	0.271047	1	0	1	3.47707	3.20876	1
1372	22.2587	0	0	0	602	19.4823		1	0	0				0					0.0164271	1	0	1	0.0164271		0
1373	19.9699	0	1	1	212		3	1	0	1	7			0					0.257358	0	1	1	0.276523		1
1374	54.1766	0	1	0			1	2	0	1			0	1	54.4257			1	0.251882	1	0	1	3.83025	3.58111	0
1375	28.0849	0	0	1	711	19.487	2	1	0	0	8		0	1	28.1314	711	19.487	2	0.0492813	0	0	0	8.33949	8.29295	0
1376	21.4073	0	1	1		22.2656	1	1	0	0	8		0	1	22.4011	545.93		1	0.996578	1	0	1	3.45243	2.45859	0
1377	60.2847	1	0	1	118	18.4425	3	1	0	0	9		0	1	60.3641	118	18.4425	3	0.0821355	1	0	1	4.79671	4.71732	1
1378	30.2094	0	0	1	51	25.8478	1		0	0	12		0	1	30.4997	51	25.8478	3	0.29295	0	0	0	8.21355	7.92334	1
1379	66.4394	0	1	0	194	19.5312	2	1	0	0	8			1	66.5982	194	19.5312	3	0.161533	1	0	1	0.161533	0.00273785	1
1380	30.2752	1	0	1	660	16.1415	3	1	1	0	12		0	0					0.799452	1	0	1	0.799452		1
1381	41.2731	0	1	1	241	20.0597	2	2	0	1	5		0	1	41.8809			3	0.610541	0	0	0	8.33949	7.73169	0
1382	36.2464	0	0	1	119	24.2439	3	1	0	0	11		0	1	36.3833	119	24.2439	3	0.13963	1	0	1	1.65366	1.51677	1
1383	22.2149	0	0	1	107	14.0985			0	0	3			0					1.05681	1	0	1	1.05681		1
1384	26.1985	1	1	1			1	1	0	0	7			0					0.125941	1	0	1	0.125941		0
1385	30.2313	0	0	0	326	20.8402	3	1	0	0	11		0	1	31.1923			4	0.963723	1	0	1	5.04038	4.0794	1
1386	57.3306	0	1	0	120	22.9555	2	2	0	0	7		0	1	57.4976	120	22.9555	2	0.169747	1	0	1	8.06571	7.8987	1
1387	57.2457	1	0	0	354			1	0	0	14			0					0.0109514	1	0	1	0.0109514		0
1388	45.2293	0	0	0	935	18.127	3	1	1	1	3			0					0.0657084	0	1	1	0.104038		1
1389	42.2697	0	1	0	66	15.8131	3	1	0	1	7			1	42.5051	66	15.8131	3	0.238193	1	0	1	0.238193	0.00273785	1
1390	47.2827	0	0	1	117		3	1	0	0	11		0	1	47.4743	117		3	0.194387	0	0	0	8.31211	8.12047	1
1391	28.2382	0	0	1	501		4	1	0	0	7			0					0.054757	1	0	1	0.054757		1
1392	37.41	1	1	1	258	15.7943	2	1	0	1	7		0	0					0.835045	1	0	1	0.835045		0
1393	45.2868	1	1	1	182	22.0711	3	2	0	1	5		0	1	45.4018	182	22.0711	3	0.117728	0	1	1	6.22861	6.11362	1
1394	54.2861	1	1	1	114	17.239	3	1	1	1			0	1	54.6119	109		3	0.328542	1	0	1	3.73717	3.41136	1
1395	57.2841	0	1	1	22	20.3125	2	2	0	0	4		0	1	57.3279	22	20.3125	2	0.0465435	0	0	0	4.91718	4.87337	1
1396	41.2841	1	1	0	286	21.0498	1	2	0	0	8		0	1	48.5667		23.8281	1	7.28542	1	0	1	7.36208	0.0793975	0
1397	32.0575	1	1	1				1	0	0	15			0					0.232717	1	0	1	0.232717
1398	54.2752	1	1	0	924	14.2316	3	2	1	1			0	0					0.769336	1	0	1	0.769336		1
1399	31.7125	0	0	0	38	14.7054	3	1	1	0	6		0	1	33.7796			3	2.06982	0	1	1	4.75017	2.68309	1
1400	43.3785	0	0	0	888	18.5078	3		0	0			0	0					0.969199	1	0	1	0.969199		1
1401	32.6133	0	0	0	7	13.6719	3	2	0	0	6			1	32.7967	7	13.6719	3	0.186174	0	1	1	0.372348	0.188912	1
1402	32.9692	1	0	0	6	18.5911	3	1	0	0	12			1	33.0705	6	18.5911	3	0.104038	0	1	1	0.539357	0.438056	1
1403	45.2841	1	0	0	639	20.6612	1	1	0	0	3		0	0					5.89459	1	0	1	5.89459		0
1404	30.2834	0	1	0	28	22.3863	3	2	0	0	10		0	1	30.6557	33		4	0.375086	1	0	1	5.41821	5.04586	1
1405	30.7379	1	0	0	602	17.5556	3	1	0	0	7		0	0					0.520192	1	0	1	0.520192		1
1406	60.2656	0	0	0	244	12.9032		1	0	0				0					0.0219028	0	1	1	1.96851		0
1407	43.1759	0	1	1	486		1	1	0	0			1	0					2.03696	1	0	1	2.03696		0
1408	66.2697	1	0	0	129	15.3469	3	1	0	0	4		0	1	66.6721	134		3	0.405202	1	0	1	1.24846	0.845996	1
1409	54.1766	1	1	1	42		3	1	0	1	7		0	1	54.4422	42	18.8707	3	0.268309	1	0	1	8.07392	7.80835	1
1410	54.2505	1	1	1	134	16.7277	3	2	1	1	11			1	54.3244	134	16.7277	3	0.0766598	1	0	1	0.40794	0.334018	1
1411	45.2731	1	0	0	231	19.4874	3	2	0	0	3		0	1	45.6153	277		3	0.344969	0	1	1	0.971937	0.629706	1
1412	18.9979	0	0	0			3	1			7		0	0					0.966461	1	0	1	0.966461		1
1413	38.2943	1	0	0	137	18.7109	1	1	0	0	6			1	38.4339	137	18.7109	1	0.142368	1	0	1	0.142368	0.00273785	1
1414	31.833	0	0	0	12	11.3379		1	0	0	8			0					0.0766598	0	1	1	0.320329		1
1415	27.9206	0	0	0	652	23.3355	1	1	0	0	7		0	1	28.7912			1	0.873374	1	0	1	2.21218	1.34155	0
1416	38.0698	0	0	0	315	18.7305	3	1	1	0	10		0	0					1.03491	1	0	1	1.03491		1
1417	25.6646	1	0	1	387	19.8763	3	2	0	0	9		0	1	26.2998			3	0.637919	1	0	1	4.29569	3.66051	1
1418	29.2868	0	0	0	302	16.0037	3	1	0	0	5			0					0.268309	0	1	1	0.372348		1
1419	64.2519	0	0	0	139	15.8222	3	1	0	1	2		0	1	64.5175		17.0088	3	0.268309	0	0	0	8.29569	8.03012	1
1420	48	0	0	1	133	18.8092		1	0	0	8			0					0.0246407	1	0	1	0.0246407		1
1421	25.0267	0	1	1	550	26.0375	1	1	0	0	7			0					0.0438056	1	0	1	0.0438056		0
1422	51.6057	0	0	1	301	18.2563	3	1	1	0	10		0	1	52.5804	324	20.2848	3	0.977413	1	0	1	4.68994	3.71526	1
1423	37.2676	0	0	0	35	19.8141		1	0	0	7			0					0.0246407	1	0	1	0.0246407		1
1424	30.2669	0	0	1		24.3496	1	1	0	0	12		0	1	30.4038		24.3496	1	0.13963	1	0	1	0.40794	0.271047	0
1425	29.18	1	1	1	622			1	1	1	7			0					0.109514	1	0	1	0.109514		0
1426	18.9295	0	1	0	816	17.3333	4	1	1	0	13			0					0.169747	1	0	1	0.169747		1
1427	35.4634	0	1		0	25.8645	3	1	1	0	12			1	35.5784	0	25.8645	3	0.117728	1	0	1	0.334018	0.219028	1
1428	25.1992	0	0	1			1	2	0	1	7		0	1	25.3498		16.5118	1	0.15332	1	0	1	3.52361	3.37303	0
1429	34.8337	1	0	1	216	17.0433	3	1	0	0	8		0	0					0.711841	0	1	1	0.711841		1
1430	36.2847	0	1	0	994	29.0318	1	1	0	1	7		0	1	36.8214			1	0.539357	1	0	1	3.34565	2.80904	0
1431	33.2621	0	1	0	111		3	1	1	0			0	1	34.2259	286		3	0.966461	1	0	1	5.91102	4.9473	1
1432	29.2539	0	0	1	282	23.0518	2	1	0	0			0	1	30.0972		24.9108	2	0.845996	1	0	1	8.14511	7.30185	0
1433	21.4292	0	0	1	395		1	2	0	0	7		0	1	21.5989	395	24.4351	1	0.172485	0	0	0	8.28474	8.11499	0
1434	23.1677	0	1	1				1	0	0	11			0					0.104038	0	1	1	0.147844
1435	26.0178	0	1	1	674	19.052	1	1	0	0	3			0					0.328542	1	0	1	0.328542		0
1436	42.2861	0	1	0	111	17.5818	1	1	0	0			0	1	42.5626	79		1	0.279261	1	0	1	8.04107	7.76454	1
1437	38.2615	0	1	1	159	20.5078	3	1	0	0	12		0	1	38.4586	159	20.5078	2	0.199863	1	0	1	1.96578	1.76865	1
1438	33.1773	1	1	1		18.8268	1	1	0	0	6		0	1	35.7454	329		1	2.57084	0	0	0	8.30664	5.73854	0
1439	31.4962	0	1	0	64	15.6046	3	1	0	0	12			0					0.161533	0	1	1	0.172485		1
1440	24.2574	0	1	1		23.9224	1	1	0	0	5		0	1	24.4463		23.9224	1	0.19165	1	0	1	2.37372	2.1848	0
1441	25.5113	0	1	0	323	21.7555	1	2	0	0	7		0	1	25.514	323	21.7555	1	0.0054757	1	0	1	6.65572	6.65298	0
1442	45.2485	0	1	0		24.4646	3	1	0	0	2		0	1	46.4038	177		3	1.15811	1	0	1	8.09583	6.94045	1
1443	37.2621	1	1	0	264	19.0039		1	0	0	6			0					0.36961	1	0	1	0.36961		0
1444	34.245	1	0	0	15	19.7742		1	0	1	2			0					1.02943	1	0	1	1.02943		1
1445	40.2656	0	1	0	106	21.7994		2	0	0	10			0					0.0219028	0	1	1	0.188912		1
1446	34.6694	0	1	0	181		2	2	0	0			0	1	34.9295	248		1	0.262834	0	0	0	8.36961	8.10951	1
1447	50.8036	1	1	1	205	18.1955	3	1	0	0	12			1	50.9843	205	18.1955	3	0.183436	1	0	1	0.375086	0.194387	1
1448	28.2656	1	1	0	6	16.3593		1	0	0	2			0					0.00821355	1	0	1	0.00821355		1
1449	24.3888	0	0	0	502		1	1	0	0	12		0	1	24.5147	502	20.83	1	0.128679	1	0	1	1.58522	1.45927	0
1450	34.7132	0	0	0	942		1	2	0	0	7		0	1	34.8966	942	24.3865	1	0.186174	1	0	1	8.10678	7.92334	0
1451	20.2738	0	0	1	576	19.476	1	1	0	0				1	20.4983	576	21.4536	1	0.227242	1	0	1	0.265572	0.0410678	0
1452	38.9432	1	0	1	720	19.1873	3	1	0	0	4			0					0.262834	1	0	1	0.262834		1
1453	36.271	0	0	0	91	26.0091	3	2	0	0	8		0	1	36.4216	91	26.0091	3	0.15332	0	0	0	8.14511	7.99452	1
1454	33.3306	0	0	0	144	18.84	4	1	0	0	7			0					0.164271	0	1	1	0.238193		1
1455	19.3238	1	0	1	345	19.3053	4	2	0	0	6		0	1	19.5893			4	0.268309	0	1	1	5.94114	5.67556	1
1456	26.2505	1	0	0	720	24.2215	1	1	0	0	9		0	0					2.85284	1	0	1	2.85284		0
1457	37.2539	1	0	0	428		2	1	0	0	12		0	0					0.654346	1	0	1	0.654346		0
1458	29.2676	0	0	0	278	13.4948	3	1	0	0	7		0	1	29.4401	278	13.4948	3	0.175222	1	0	1	4.81588	4.64339	1
1459	27.2854	1	0	0	319		3	1	0	0	7		0	1	27.7372			4	0.454483	0	0	0	8.25462	7.80288	1
1460	26.7817	1	0	0	526	16.0918	2	1	0	0	8			0					1.02396	1	0	1	1.02396		0
1461	41.0924	1	0	0	905			1	0	0	7			0					1.19644	1	0	1	1.19644		0
1462	29.0951	1	0	1	42		4	1	0	1	8		0	1	29.306	42	17.3354	4	0.213552	1	0	1	1.1937	0.982888	1
1463	31.1923	1	0	0	43		3	1	1	0	8		0	1	31.384	43	18.424	3	0.194387	0	1	1	0.709103	0.517454	1
1464	19.2498	1	0	0	72	18.0829	3	1	0	0	12			1	19.3457	72	18.0829	3	0.0985626	1	0	1	0.325804	0.229979	1
1465	29.9138	1	0	0	218		2	1	0	0	12		0	1	30.1492	142	23.5078	2	0.238193	1	0	1	1.25394	1.01848	0
1466	24.271	0	0	1	52	18.1873	2	1	0	0	8		0	1	24.501	52	18.1873	2	0.232717	1	0	1	6.59822	6.36824	1
1467	32.2546	1	0	0	352	17.6745	3	2	0	0	8		0	1	33.7659			3	1.51403	1	0	1	3.718	2.20671	1
1468	17.2649	1	0	0		12.5766	3	2	0	1	8		0	0					0.104038	0	1	1	0.117728		1
1469	30.2916	1	1	1	972	17.6898	1	1	0	0	12		0	0					1.64545	1	0	1	1.64545		0
1470	23.2964	0	0	0	991	16.5607	2	2	0	0	7		0	1	24.2601		21.0772	3	0.966461	0	0	0	8.24914	7.28542	0
1471	44.178	0	0	1	250		3	1	0	1	8		0	1	45.1773		16.3847	3	1.00205	0	0	0	8.3039	7.30459	1
1472	30.1684	0	0	1	174		1	1	0	0			0	1	30.6174	370	21.7993	1	0.451745	1	0	1	4.95277	4.50376	1
1473	36.104	1	0	0	14			1	0	0				0					0.251882	1	0	1	0.251882		1
1474	35.2279	0	0	0		20.5693	4	1	0	1	14			1	35.3238		20.5693	4	0.0985626	1	0	1	0.134155	0.0383299	1
1475	26.2642	0	0	0	107	27.5092	3	1	0	0	10		0	1	26.4449	107	27.5092	3	0.183436	1	0	1	7.46064	7.27995	1
1476	23.2471	0	0	1		17.0562	1	1	0	1	8			0					0.0410678	1	0	1	0.0410678		0
1477	32.0958	0	0	0			3	1	0	0	5		0	1	32.4052		19.7742	3	0.312115	1	0	1	4.1807	3.87132	1
1478	30.1875	0	1	1		19.2277	3	2	1	1	5		0	1	30.4066		19.598	3	0.221766	0	0	0	8.42163	8.2026	1
1479	28.7693	0	1	1			3	1	1	1	2		0	1	28.8214			3	0.054757	1	0	1	4.81314	4.76112	1
1480	34.9979	0	1	1	27		2	2	0	0	4		0	1	35.2745	27	17.2954	2	0.279261	1	0	1	1.67283	1.3963	1
1481	30.193	0	1	1		15.0391	3	1	0	0			0	1	31.4743	116.68		3	1.28405	1	0	1	1.30869	0.0273785	1
1482	34.193	1	1	1		21.0077	1	1	0	0	6		0	0					0.678987	1	0	1	0.678987		0
1483	30.7488	0	1	1	394	19.9594	2	1	0	1	5		0	1	33.2539	277		2	2.50787	1	0	1	7.32101	4.81588	0
1484	24.2355	0	1	1	537	28.3531	1	1	0	0	8			0					1.05681	1	0	1	1.05681		0
1485	17.2512	0	1	0	8	18.2868	3	2	0	0			0	1	17.5578			3	0.309377	1	0	1	1.04038	0.733744	1
1486	39.54	0	1	1	570		2	2	0	0	10		0	1	39.6523	570	20.5743	2	0.11499	0	0	0	8.45448	8.34223	0
1487	28.2491	0	1	1	360	18.6423	3	1	0	0	6		0	1	29.0376	121		3	0.791239	0	0	0	8.3039	7.5154	1
1488	40.2327	1	0	0	180	15.0474	3	1	0	0	14		0	1	40.4627	180	15.0474	3	0.232717	0	0	0	5.00479	4.77481	1
1489	53.1116	0	1	0	216		1	1	0	0	7			0					0.388775	1	0	1	0.388775		0
1490	34.5708	0	1	0	117	19.6752	1	1	0	1	7			0					0.0821355	1	0	1	0.0821355		1
1491	26.1875	0	1	1	16		2	2	0	0	10		0	1	26.3819	16		2	0.197125	0	0	0	8.29021	8.09583	1
1492	49.1882	0	1	1	168	22.3674	2	1	0	0	6		0	0					3.24709	1	0	1	3.24709		1
1493	27.1869	1	1	0		19.052	3	1	1	1	5			0					0.158795	1	0	1	0.158795		1
1494	39.2142	0	1	1		24.0569	1	1	0	0	12		0	1	40.3614	176		1	1.1499	0	0	0	8.26283	7.11567	0
1495	44.0821	0	0	0		29.5525	3	2	0	0	6		0	1	44.2136		29.5525	3	0.134155	0	0	0	8.43806	8.30664	1
1496	26.2752	0	1	0	874	17.5245	3	1	1	0	6		0	0					0.418891	1	0	1	0.418891		1
1497	26.1547	0	1	0	33	23.222	3	1	1	1	11		0	1	26.8282			3	0.676249	0	1	1	4.26283	3.58932	1
1498	26.1081	0	1	1	656		1	2	0	0			0	1	26.768			2	0.66256	0	0	0	2.25325	1.59343	0
1499	25.0842	0	1	0	657		2	2	0	0			0	1	25.2731	657	20.9042	2	0.19165	1	0	1	1.87817	1.68925	0
1500	25.1937	0	1	1	19	14.473	3	1	0	1	7			0					0.0410678	1	0	1	0.0410678		1
1501	41.295	0	1	0	422	25.2163	2	1	0	0	7		0	1	44.6023	155		1	3.31006	1	0	1	4.79124	1.48391	0
1502	28.0548	0	1	1			1	2	0	0	8		0	0					0.635181	1	0	1	0.635181		0
1503	37.1992	0	1	0		23.4952		2	0	0	8			0					0.0328542	1	0	1	0.0328542
1504	22.1875	0	1	1		23.5515	2	1	0	0	6		0	1	23.0965			2	0.911704	1	0	1	6.35455	5.44559	0
1505	32.2382	0	1	0		12.5313	1	1	0	0	10		0	1	33.1116	290		3	0.876112	1	0	1	6.2642	5.39083	0
1506	38.1903	1	1	0		28.7885		1	0	1	9			0					1.67556	1	0	1	1.67556
1507	23.2279	0	1	1		22.6247	3	1	0	0	7		0	1	23.3867		22.6247	3	0.161533	1	0	1	8.11499	7.95619	1
1508	29.2348	0	0			19.5196		2	0	0	10			0					0.019165	1	0	1	0.019165
1509	30.0753	0	1	1			3	1	1	0			0	1	33.0459	313		3	2.97331	0	0	0	8.54757	5.577	1
1510	38.2341	0	1	1		17.6898	3	2	0	0	6		0	1	38.3628		17.6898	3	0.131417	1	0	1	7.16222	7.03354	1
1511	31.1677	0	1	1		20.5442	1	2	0	0	8		0	1	31.332		20.5442	1	0.167009	0	0	0	8.3614	8.19712	0
1512	52.0986	0	1	0			1	2	0	0	10			0					0.273785	1	0	1	0.273785		0
1513	27.269	0	1	1	161	27.1416	1	1	0	0	7		0	1	27.3046	161	27.1416	1	0.0383299	1	0	1	7.39767	7.36208	1
1514	45.2704	0	0	1	307	22.6562	2	1	0	0	7		0	1	47.7043			2	2.43669	0	0	0	4.8898	2.45585	0
1515	30.256	1	0	1	490	19.721	3	1	0	0	10		0	0					0.536619	1	0	1	0.536619		1
1516	28.271	0	0	1	145	17.1468	3	1	0	0			0	1	28.3669	145	17.1468	3	0.0985626	0	0	0	4.87064	4.77481	1
1517	57.2649	1	1	1	41	16.2278	2	1	0	0	7			0					0.1013	0	1	1	0.320329		1
1518	32.2847	1	1	1	475	19.367	1	1	0	0				0					0.0821355	1	0	1	0.0821355		0
1519	27.2827	1	1	0	323	18.5135	1	1	0	0	3		0	1	28.3203			1	1.04038	0	1	1	1.0486	0.0109514	0
1520	28.2875	0	1	1	322	18.9745	2	1	0	0	12		0	1	30.5161			3	2.23135	0	0	0	8.3258	6.09719	0
1521	27.2745	1	1	1	216	22.5981	3	1	0	0	12		0	1	27.3238	216	22.5981	3	0.0520192	0	0	0	8.13963	8.09035	1
1522	25.8563	0	1	0	540	16.8802	3	1	0	0				0					0.0602327	1	0	1	0.0602327		1
1523	35.2334	0	0	0	186	13.8884	3	1	0	1	4		0	1	35.6167			3	0.386037	1	0	1	2.87201	2.48871	1
1524	46.2012	0	0	0		21.0812	1	2	0	0	7		0	1	46.4066		21.0812	1	0.208077	1	0	1	6.45038	6.24504	0
1525	37.8234	1	0	0	130	16.0102	3	1	0	0	5		0	1	38.0041	130	16.7818	3	0.183436	0	1	1	4.02464	3.84394	1
1526	27.7426	0	0	0	123		2	1	0	0	10		0	1	27.9261	123	23.7024	2	0.186174	1	0	1	2.16016	1.97673	1
1527	29.7522	0	0	0	759	22.4784	1	2	0	0	8		0	0					4.11773	1	0	1	4.11773		0
1528	40.293	0	0	0	26	21.7687	2	1	0	0	8		0	1	40.3723	26	21.7687	2	0.0821355	1	0	1	5.75496	5.67556	1
1529	34.2971	1	0	1	6	16.7257		1	0	0	8			0					0.00821355	1	0	1	0.00821355		1
1530	32.2656	0	0	0	58	16.7657	3	2	1	0			0	1	33.0376			3	0.774812	0	1	1	0.826831	0.054757	1
1531	42.1629	0	1	0	881		3	2	1	1			0	1	44.1068	268		3	1.94661	1	0	1	6.16016	4.21629	1
1532	36.2519	0	0					1	1	0				0					0.00273785	1	0	1	0.00273785
1533	52.7721	1	0	1		14.9156	2	1	0	0	12		0	1	53.0979	37		3	0.328542	0	1	1	0.495551	0.169747	0
1534	36.2546	0	0	1	480	15.9875	2	1	0	0	4			0					0.0985626	1	0	1	0.0985626		0
1535	62.245	1	0	1	929	14.8502	3	1	0	0	7			0					0.301164	1	0	1	0.301164		1
1536	23.1595	0	0	0	803		2	1	0	0	6		0	1	27.885			2	4.72827	1	0	1	4.72827	0.00273785	0
1537	37.2539	0	1	1		18.718	3	1	0	1	7		0	1	37.5797			3	0.328542	1	0	1	7.17043	6.84463	1
1538	36.2847	0	1	1	81	21.7193	1	2	0	1	10		0	1	36.2957	81	21.7193	1	0.0136893	0	0	0	8.27105	8.2601	1
1539	22.527	1	1	1	131	21.2953	1	1	0	0	3			0					3.95346	0	1	1	3.92334		1
1540	54.2724	0	0	0	594		1	2	0	0	3		0	1	60.8597			1	6.59001	1	0	1	6.97878	0.391513	0
1541	56.104	1	1	1	323	20.7157	2	1	1	0	5		0	1	56.7365	97		3	0.635181	0	0	0	8.14511	7.51266	0
1542	39.2854	0	1	0	864	18.2899	1	2	0	0	2		0	0					1.65092	1	0	1	1.65092		0
1543	31.7728	0	1	0	480	21.0828	1	1	0	0	10			0					0.1013	1	0	1	0.1013		0
1544	31.7043	1	1	1	134	17.3061	2	2	0	1			0	1	31.7536	134	17.3061	2	0.0520192	1	0	1	0.643395	0.594114	1
1545	27.3648	1	1	0	452		3	1	0	0	7		0	1	27.6605		17.3589	3	0.298426	1	0	1	8.07666	7.78097	1
1546	31.2663	0	1	1		15.9234	3	1	0	0	8		0	1	31.9151	142		3	0.651608	1	0	1	5.06229	4.41342	1
1547	40.2026	1	1	0		20.0474	1	1	0	0	7		0	1	41.1417	237		3	0.941821	1	0	1	8.10678	7.16769	0
1548	25.2485	0	0	1		22.0317	1		0	0	7		0	1	25.3251		22.0317	1	0.0793977	0	0	0	8.36413	8.28747	0
1549	35.3018	0	1	0	673	22.4813	1	2	0	0	12		0	0					3.51266	1	0	1	3.51266		0
1550	35.1677	0	0	0	372		3	1	0	1	8		0	1	35.9042	215		4	0.73922	0	0	0	8.26557	7.52909	1
1551	15.1047	0	0	0	374		3	2	1	1	6		0	1	16.2491	590	17.827	3	1.14716	0	0	0	8.5065	7.36208	1
1552	32.2765	0	0	0		16.4062	2	1	1	1			0	1	32.3039		16.4062	2	0.0301164	0	0	0	8.21355	8.18617	0
1553	30.3491	0	1	0			1	1			10		0	0					1.3744	1	0	1	1.3744		0
1554	38.2834	1	0	0	192	18.0427	2	2	0	0	8		0	1	38.423	192	18.3768	2	0.142368	1	0	1	0.632444	0.492813	1
1555	78.2943	1	0	0	377	14.7015	2	1	0	0			0	1	79.7426			2	1.45106	0	1	1	1.94935	0.501027	0
1556	44.293	1	1	1	376	23.3234	1	2	0	0	10			0					0.205339	1	0	1	0.205339		0
1557	45.295	0	0	0	61		3	1	0	0	3		0	0					1.4538	0	1	1	1.4976		1
1558	33.306	0	1	0	309	20.7612		2	0	0	8			0					0.0602327	1	0	1	0.0602327		0
1559	32.3066	0	1	1	621		1	1	0	0	12		0	1	32.4381	621	28.578	1	0.134155	1	0	1	3.64408	3.51266	0
1560	53.306	1	0	0	183	16.4062	4	2	0	0				0					0.0383299	0	1	1	0.0602327		1
1561	25.3525	0	0	1	89	16.8962	4	2	0	0	5		0	1	25.6728	108	15.0597	4	0.323066	0	1	1	0.495551	0.175222	1
1562	41.2074	0	0	1	515	22.8374	1	2	0	0	3		0	1	41.2375	515	22.8374	1	0.0328542	1	0	1	4.67625	4.64613	0
1563	44.3258	0	0	1	131	18.9619	1	1	0	0	12		0	1	44.4216	131	18.5901	1	0.0985626	0	0	0	4.8679	4.77207	1
1564	40.2464	1	0	1	88	19.1571	3	1	0	0	5		0	1	40.4107	88	19.1571	3	0.167009	0	0	0	8.18617	8.0219	1
1565	34.2724	0	0	0		18.2899	3	1	0	0	6			0					0.194387	0	1	1	0.328542		1
1566	51.1677	0	0	0	328		2	2	0	0			0	1	51.4634	328	19.3625	3	0.298426	0	0	0	8.34771	8.05202	0
1567	40.2902	0	0	0		16.8889	2	2	0	0			0	1	40.5175		16.8889	2	0.229979	1	0	1	2.43669	2.20945	0
1568	51.2635	0	0	0	44		3	1	0	0	12		0	1	51.5181	44		3	0.257358	0	0	0	8.32307	8.06845	1
1569	36.2656	0	1	0	117	17.3604	4	1	0	1	6			1	36.4271	117	17.3604	4	0.164271	1	0	1	0.164271	0.00273785	1
1570	25.0595	0	1	0	3		4	1	0	0	8			0					0.054757	0	1	1	0.0930869		1
1571	35.1704	1	0	1	32		2	1	0	0	12		0	1	35.2854	32	20.5882	2	0.117728	0	0	0	8.24367	8.12868	1
1572	27.2827	0	0	0	38	14.0202	3	2	1	1	7			1	27.5537			3	0.273785	0	1	1	0.342231	0.0711841	1
1573	40.2026	1	0	1			1	1	0	0	12		0	0					2.04244	0	0	0	2.04244		0
1574	44.3066	0	0	1		17.5278	3	1	0	0			1	0					1.82067	0	1	1	1.89733		1
1575	17.3744	1	0	0		15.427	3	1	0	0	2			0					0.328542	0	1	1	0.405202		1
1576	24.0055	0	0	0		16.9747	3	1	0	0	8		0	1	25.4812	451		3	1.47844	1	0	1	2.18754	0.711841	1
1577	24.2491	0	0	0	139	21.9289	3	1	0	0			0	1	24.345	139	21.9289	3	0.0985626	1	0	1	2.20671	2.11088	1
1578	23.5428	1	1	0	263	22.6474	1	2	0	0	8			0					0.421629	1	0	1	0.421629		0
1579	39.3539	0	0	1	136	17.3134	3	1	0	1	8		0	1	40.104			3	0.752909	0	1	1	0.80219	0.0520192	1
1580	33.7194	0	0	1		20.6575	3	1	0	1	2		0	1	33.911		20.6575	3	0.194387	0	1	1	0.635181	0.443532	1
1581	24.6927	0	1	0	437	22.9591		1	0	0	7			1	24.7146	437	22.9591		0.0246407	1	0	1	0.0246407	0.00273785	0
1582	23.3046	0	1	0	43	21.0007	3	1	0	0	5		0	0					0.465435	1	0	1	0.465435		1
1583	32.011	1	0	0	234	17.9982	4	2	0	0	6			0					0.112252	0	1	1	0.205339		1
1584	27.269	0	1	0		26.9338	1	2	0	0	8		0	1	31.614	109		2	4.34771	1	0	1	6.49418	2.14921	0
1585	60.271	0	1	0		20.1746	1	1	0	1			0	1	60.6324	76	18.4265	3	0.364134	0	0	0	4.87064	4.50924	0
1586	75.3018	1	0	1	495	21.7181	1	1	0	0	4		0	1	77.0267	534		2	1.72758	1	0	1	6.88022	5.15537	0
1587	35.2827	0	0	1	169	20.5457	3	1	1	0	9		0	1	35.5948	237		3	0.314853	1	0	1	5.31417	5.00205	1
1588	43.5455	1	0	1	29	16.7311	3	1	0	1	8		0	1	43.6605	29	16.7311	3	0.117728	1	0	1	0.4846	0.36961	1
1589	31.2909	0	0	0	4	20.3223	3	1	0	0	10			1	31.4223	4	20.3223	3	0.134155	0	1	1	0.449008	0.317591	1
1590	33.3689	0	0	0	73	19.1327	1	1	0	1	8		0	1	33.4702	73	19.1327	1	0.104038	1	0	1	5.98494	5.88364	1
1591	30.2478	0	1		342	18.1955	3	2	0	0	3			0					0.0985626	0	1	1	0.520192		1
1592	17.2649	0	0	0	606	27.1816	3	1	0	0	7		0	1	18.6283			3	1.36619	0	0	0	8.24367	6.88022	1
1593	50.4093	0	1	0	231	25.4939	1	1	0	0	6		0	1	51.1704			1	0.76386	0	0	0	8.29843	7.5373	0
1594	43.2471	0	0	0	519	19.6283	1	1	0	0	3		0	1	44.7666	521		1	1.52225	0	1	1	4.41615	2.89665	0
1595	51.8795	1	1	1	417	19.1512	3	2	0	0				0					0.290212	1	0	1	0.290212		1
1596	41.9932	0	1	0	222	21.3578	1	2	0	0	5		0	1	43.7892			1	1.79877	0	0	0	8.282	6.48597	0
1597	36.7064	1	1	1	254	18.5568	3	2	1	0	12		0	1	37.2402	257		3	0.536619	1	0	1	0.958248	0.424367	1
1598	18.3299	0	1	0	262		1	1	0	0	7		0	1	18.5791	262	18.6453	1	0.251882	1	0	1	2.51061	2.26146	0
1599	29.5305	1	1	0	8	18.5185	3	1	0	0	12		0	1	29.6071	8	18.5185	3	0.0793977	1	0	1	1.88364	1.80698	1
1600	43.9343	0	1	0	509	20.9042	1	2	0	0	10		0	0					5.3306	1	0	1	5.3306		0
1601	30.3546	0	1	0	292	18.662	3	1	0	0	7		0	1	30.5791	292	18.662	3	0.227242	1	0	1	3.61944	3.39493	1
1602	30.1492	0	1	0	264	16.0231	3	1	0	0	3		0	1	31.5044			3	1.35797	1	0	1	2.20123	0.845996	1
1603	60.2875	1	1	1	199	18.0427	2	2	0	0	8		0	1	60.8241	126		3	0.539357	0	0	0	8.3258	7.78919	1
1604	30.2642	1	1	1			1	1	0	0	7		0	0					1.42916	1	0	1	1.42916		0
1605	39.6277	1	1	1			3	1	1	0	8		0	1	45.2813			1	5.6564	1	0	1	5.6564	0.00273785	1
1606	21.9274	0	1	1	518	25.5132	2	2	0	0	8		0	1	21.9658	518	25.5132	2	0.0410678	1	0	1	6.59822	6.55989	0
1607	27.6496	0	1	0	634		3	1	0	0	10		0	0					1.00753	1	0	1	1.00753		1
1608	51.2717	1	1	1		18.7328	1	2	0	0	7		0	1	52.9309	176		1	1.66188	0	0	0	8.23546	6.57632	0
1609	29.4018	1	1	1	302	16.7062	3	1	0	0	5		0	1	30.2834			3	0.884326	1	0	1	1.03765	0.156058	1
1610	25.7112	0	1	1	224		1	1	0	0	10		0	1	25.8782	224	21.4446	1	0.169747	1	0	1	0.747433	0.580424	0
1611	28.627	1	1	1	361	21.5054	3	2	0	0	7		0	1	29.6372	164		3	1.013	0	0	0	8.24641	7.23614	1
1612	33.3799	0	1	0	247	21.3839	3	1	0	0	12		0	1	33.5469	247	21.3839	3	0.169747	1	0	1	3.33196	3.16496	1
1613	36.3066	0	1	0	15	22.231	4	1	0	0	16			1	36.3258	15	22.231	4	0.0219028	1	0	1	0.120465	0.1013	1
1614	26.2669	0	1	0	390	22.8329	1	2	0	0	6			1	26.308	390	22.8329	1	0.0438056	1	0	1	1.02396	0.982888	0
1615	25.1253	0	0	0	592	16.8663	3	1	1	1	7			0					0.19165	1	0	1	0.19165		1
1616	35.3018	0	1	1	34			1	0	1	11			0					0.0054757	1	0	1	0.0054757		1
1617	33.2868	0	0	0	77	16.7311	2	1	0	0	8		0	1	33.4045	77	16.7311	2	0.120465	1	0	1	7.07461	6.95688	1
1618	40.2108	0	1	0			4	1	1	0	7			0					0.336756	0	1	1	0.87885		1
1619	26.2204	0	1	0	633		1	1	0	0	8		0	1	26.3053	633	26.0584	1	0.0876112	1	0	1	3.70979	3.62491	0
1620	46.2943	0	1	0	226	19.1844	3	2	0	0	3		0	1	46.8884	120		3	0.596851	0	0	0	8.14237	7.54825	1
1621	50.3053	1	0	0	5	18.1075	3	1	0	1				1	50.423	5	18.1075	3	0.120465	1	0	1	0.134155	0.0164271	1
1622	49.8316	1	0	0		14.6035		1	0	0	7			0					0.0054757	1	0	1	0.0054757
1623	24.5558	1	0	1			1	1			8		0	0					7.29637	1	0	1	7.29637		0
1624	46.82	0	0	0		19.4771	3	1	0	0			0	0					3.44695	1	0	1	3.44695		1
1625	42.8309	0	0	0		19.2344	1	1	0	0	5		0	1	43.9452	165.02	17.827	1	1.11704	1	0	1	4.80219	3.68789	0
1626	34.8528	0	0	1	705	15.2416	1	1	0	0	6		0	0					1.88638	1	0	1	1.88638		0
1627	47.2936	1	1	1	344	19.2894	3	2	1	1	7		0	1	48.1916			3	0.900753	1	0	1	1.82341	0.925394	1
1628	74.8501	1	0	1	31	21.2204	3	1	1	0	9		0	1	74.9158	31	21.2204	3	0.0684463	0	0	0	4.93635	4.87064	1
1629	35.2854	1	1	1	77	19.0521	3	1	0	0	8		0	1	35.384	77	19.0521	3	0.1013	1	0	1	3.25804	3.15948	1
1630	52	0	0	0			3	1					0	1	53.1964	59		3	1.19918	0	0	0	8.49555	7.29911	1
1631	46.3135	0	0	0	458	19.6283	1	1	0	0	7			0					0.172485	1	0	1	0.172485		0
1632	57.3087	0	1		95	21.7865	3	1	1	0	13		0	1	57.462	95	21.7865	3	0.156057	0	1	1	1.03765	0.884326	1
1633	52.2491	0	1	0	791	19.4874	3	2	0	0			0	1	54.9103	296		3	2.66393	0	0	0	8.37782	5.71663	1
1634	42.6119	1	1	0	363	18.6033	3	1	1	0	7		0	0					0.974675	1	0	1	0.974675		1
1635	18.308	1	1	0		15.4321	3	1	1	1	12			0					0.19165	0	1	1	0.262834		1
1636	32.2245	1	1	0	198		2	1	0	0			0	0					0.451745	1	0	1	0.451745		1
1637	39.2882	0	1	0	393	19.3715	2	1	0	0	8		0	1	39.8686			2	0.583162	1	0	1	0.583162	0.00273785	0
1638	42.2779	0	0	1	290	20.2222	2	2	0	0	3			0					0.276523	1	0	1	0.276523		0
1639	20.2491	0	1	0	585	18.4033	1	1	0	0			0	0					0.960986	1	0	1	0.960986		0
1640	32.3833	1	1		65	21.6713			0	0	6			0					0.0219028	1	0	1	0.0219028		1
1641	30.3025	0	1	0	18	17.3484	3	1	0	0	8		0	1	30.3491	18	17.3484	3	0.0492813	1	0	1	3.32101	3.27447	1
1642	19.5702	0	1	1	1468	23.1625	1	2	0	0	8		0	1	19.5729	1468	23.1625	1	0.0054757	1	0	1	7.24709	7.24435	0
1643	18.2888	0	1	1	592	20.4947	1	1	0	0	8		0	1	18.6502			1	0.364134	0	0	0	8.21903	7.85763	0
1644	41.3032	0	0	1	77	20.4783	1	1	0	0			0	1	41.3525	77	20.4783	1	0.0520192	0	0	0	8.26283	8.21355	1
1645	40.3066	0	0	0	262	15.4858	3	1	1	0	7			1	40.3504	262	16.0701	3	0.0465435	1	0	1	0.123203	0.0793977	1
1646	32.3066	0	0	0	106	17.7462	3	1	1	1	7		0	1	32.6954			3	0.391513	1	0	1	1.25394	0.865161	1
1647	60.1205	0	0	0	791		2	2	0	0			0	0					4.93087	0	0	0	4.93087		0
1648	45.3087	0	0	1	405	15.6157	3	1	0	0			0	1	47.2115			3	1.90554	0	0	0	4.79945	2.89665	1
1649	43.2882	1	1	1		17.3745	3	1	1	0	5		0	0					2.35455	1	0	1	2.35455		1
1650	26.3107	0	0	1	601	18.3594	3	1	0	0			0	1	27.3867			3	1.07871	0	0	0	4.85421	3.77823	1
1651	30.3107	1	0	1	411	20.9573	2	2	0	0	8		0	1	31.4634	182	20.6193	2	1.15537	1	0	1	7.154	6.00137	0
1652	34.3107	0	0	1	202	17.7458	3	1	0	0	8			0					0.134155	0	1	1	0.186174		1
1653	32.115	1	1	0		21.6721	2	1	0	0	16		0	0					0.903491	1	0	1	0.903491		0
1654	26.3025	0	0	0	635	17.1563	2	2	0	0	1		0	1	27.5702		19.9573	2	1.27036	0	0	0	8.15332	6.88569	0
1655	27.2936	0	1	0			1	2	0	0				0					0.156057	1	0	1	0.156057		0
1656	26.2943	0	1	1			1	1	0	1	5		0	1	26.371			1	0.0793977	1	0	1	0.616016	0.539357	0
1657	36.3066	0	1	0	602	24.1415		1	0	0	4			0					0.0602327	1	0	1	0.0602327		0
1658	19.3101	0	1	1	505	24.5675	1	1	0	0	12			1	19.3676	505	24.5675	1	0.0602327	1	0	1	0.0602327	0.00273785	0
1659	29.5524	0	1	1	47	18.2399	3	1	1	1	8		0	1	29.692	47	18.2399	3	0.142368	1	0	1	2.26968	2.13005	1
1660	28.3176	0	0	1	78	18.2812	2	1	0	0	12		0	1	28.5941			2	0.279261	1	0	1	1.36071	1.08419	1
1661	47.2142	1	0	1	42		3	2	1	0	4		0	1	47.436	42	14.1869	3	0.224504	0	1	1	3.69884	3.47707	1
1662	62.2478	1	0	1	2	23.1405	4	1	0	1	11		0	1	62.3436	2	23.1405	4	0.0985626	1	0	1	0.542094	0.44627	1
1663	40.2491	0	0	1	513	29.4076	1	1	0	0	8			0					0.468172	1	0	1	0.468172		0
1664	37.2704	0	1	0	336		3	2	1	0	8		0	1	37.4456	336	19.487	3	0.17796	0	0	0	8.30116	8.12594	1
1665	40.3203	0	1	0	67		4	1	0	0	10			0					0.0438056	1	0	1	0.0438056		1
1666	38.2478	0	1	0	7	19.487	3	1	0	0	10		0	1	38.3984	7	19.487	3	0.15332	1	0	1	1.23477	1.08419	1
1667	34.3217	0	1	1	351	18.7305	2	1	0	0	7		0	1	35.4743	366		2	1.15537	1	0	1	6.09993	4.9473	0
1668	58.3217	0	1	1	640	26.7698	1	1	0	0	5		0	1	59.3183	517.43		1	0.999316	0	0	0	8.18891	7.19233	0
1669	58.3025	1	1	1		20.148	3	1	0	0	12		0	1	61.6591	228		2	3.35934	0	0	0	8.32307	4.96646	1
1670	50.3135	0	1	0	15		3	1	0	0	8		0	1	50.3984	15		3	0.0876112	1	0	1	0.971937	0.887064	1
1671	18.3135	0	1	1	443	16.4474		1	0	0	5			0					0.0109514	1	0	1	0.0109514		0
1672	21.3142	1	1	1	255	22.2041		1	0	0	4			0					0.0109514	1	0	1	0.0109514		0
1673	32.3231	0	1	1	150	17.7282	1	2	0	0			0	1	32.4819	150	17.7282	1	0.161533	0	0	0	8.13689	7.9781	1
1674	52.3203	1	1	1	263	15.4652	3	1	1	1	9		0	0					0.372348	1	0	1	0.372348		1
1675	28.7036	0	1	1	1147	19.5717	3	1	0	0	12		0	1	30.3107			3	1.60986	0	0	0	8.27378	6.66667	1
1676	25.6701	0	1	0	404	19.3821	1	1	0	0	12			0					0.358658	1	0	1	0.358658		0
1677	35.4305	0	1	0	666	19.563	1	1	0	0	8		0	0					3.55647	1	0	1	3.55647		0
1678	43.6934	0	1	1	621	23.5304	1	1	0	0	5		0	0					1.93566	1	0	1	1.93566		0
1679	40.0657	0	1	1	804	25.5593	1	2	0	0			0	0					0.54757	1	0	1	0.54757		0
1680	77.2868	1	1	1	376		1	1	0	0	3			0					0.273785	0	1	1	1.20465		0
1681	42.7269	0	1	0	255	18.9866	3	1	0	0	10		0	1	42.976	255	18.9866	3	0.251882	0	0	0	4.8898	4.64066	1
1682	42.0561	1	1	0	62	15.5709	3	1	1	1	7			0					0.136893	1	0	1	0.136893		1
1683	38.6667	0	1	0	9	18.2531		1	0	0				0					0.0328542	0	1	1	0.128679		1
1684	29.1855	0	1	0	324	21.9261	2	1	0	0	8		0	0					0.380561	1	0	1	0.380561		0
1685	24.2656	1	1	1	126	17.0562	3		0	0	8	VCT,mVCT	0	1	24.5366	248		3	0.273785	1	0	1	3.72074	3.44969	1
1686	26.3217	0	0	0	775	18.4265	1	2	0	0	7		1	0					3.89322	1	0	1	3.89322		0
1687	46.1328	0	1	0	24			1	1	1				0					0.180698	0	1	1	0.229979		1
1688	31.2142	0	1	0		16.8962	2	2	0	0				0					0.0985626	1	0	1	0.0985626		0
1689	28.2847	0	1	0	91	17.5924	3	1	1	0	12		0	1	28.4298	91	17.5924	3	0.147844	0	1	1	0.966461	0.821355	1
1690	45.3087	1	1	0	27	16.3496	3		0	0	12		0	1	45.9055	30		3	0.599589	0	1	1	1.09514	0.498289	1
1691	29.1116	1	1	0	246		3	1	1	0	7			0					0.320329	1	0	1	0.320329		1
1692	47.3046	1	1	0	23	16.0037	3	2	0	0	10			0					0.194387	0	1	1	1.61259		1
1693	25.2895	1	1	0	750	21.6296	1	2	0	0	8		0	1	31.0062			1	5.71937	1	0	1	5.8152	0.0985626	0
1694	39.3128	1	0	1	34	15.0204		1	0	0	8			0					0.00273785	0	1	1	0.0492813		1
1695	22.3217	0	0	0	387	17.8506	2	1	0	0			0	1	25.4675	596		3	3.14853	0	0	0	4.80493	1.65914	0
1696	37.2731	0	0	1	139		3	1	0	1	8		0	1	37.3908	139		3	0.120465	0	0	0	8.16427	8.04654	1
1697	36.2491	0	0	0		15.625	3	2	0	0	12		0	1	36.345		15.625	3	0.0985626	0	0	0	8.22724	8.13142	1
1698	42.3244	1	1	1	222	18.0785	1		0	0			0	1	43.3566	156		2	1.03491	0	0	0	8.09583	7.06366	0
1699	37.5524	0	1	0	859	14.0345	3	2	0	0			0	1	39.0308	200		3	1.48118	0	1	1	2.67762	1.19918	1
1700	37.3251	0	1	1	1117		1	1	0	0	10		0	1	45.588		27.5482	1	8.26557	0	0	0	8.3039	0.0410679	0
1701	24.271	0	1	0		22.7694	1	2	0	0	12			0					0.33128	1	0	1	0.33128		0
1702	46.2861	0	1	1		21.3382	2	1	0	0	7		0	1	47.5099	86.14		2	1.22656	1	0	1	2.80356	1.57974	0
1703	36.449	1	0	0		17.6327	2	1	0	0	6		0	1	36.553		17.6327	2	0.106776	0	0	0	8.17796	8.07392	0
1704	26.2943	0	0	0	161	17.7458	2	1	0	0	11			0					0.194387	0	1	1	0.210815		1
1705	46.3765	0	0	0	104	17.0169	3	2	0	0	7			0					0.205339	0	1	1	0.238193		1
1706	24.3504	0	0	0	99	21.3593	2	1	0	0	8		0	1	24.4627	99	21.3593	2	0.11499	0	1	1	0.810404	0.698152	1
1707	31.321	1	0	0	132	19.9251	3	2	0	0	12		0	1	31.4086	132	19.9251	3	0.0903491	0	0	0	8.20808	8.12047	1
1708	42.2861	1	1	1		17.7832	1	1	0	1	18		0	1	42.3244		17.7832	1	0.0410678	1	0	1	5.48939	5.45106	0
1709	39.1075	0	1	1		25.5296	2	1	0	0	11		0	1	39.1458		25.5296	2	0.0410678	0	0	0	8.30116	8.26283	0
1710	50.3025	0	0	0	214	22.8374	2	2	0	0				0					0.0985626	1	0	1	0.0985626		0
1711	47.7399	0	1	1	341	27.7551	1	2	0	0			0	1	50.0643			1	2.32717	0	0	0	8.25188	5.92745	0
1712	45.8727	1	1	1		21.8776	3	1	0	1	11		0	1	45.911		21.8776	3	0.0410678	1	0	1	7.90691	7.86858	1
1713	20.9172	0	0	1	529	20.3074	2	1	0	1	7			0					0.290212	1	0	1	0.290212		0
1714	26.3217	0	0	0	27	15.3697	3		0	0	4		0	1	26.7159	61		3	0.396988	1	0	1	1.61533	1.22108	1
1715	34.3025	0	0	1	280	17.8506	1	1	0	0	5		0	0					1.04312	1	0	1	1.04312		0
1716	41.0513	1	0	1	231	16.1354		1	0	0	16			1	41.0705	231	16.1354		0.0219028	0	1	1	0.320329	0.301164	0
1717	33.3251	1	0	0	182	21.83	1	2	0	0	4		0	1	33.4565	182	21.83	1	0.134155	1	0	1	4.37782	4.24641	1
1718	30.1273	0	0	1	552	16.456	1	1	0	0	7		0	1	31.9808	117		1	1.85626	1	0	1	6.52704	4.67351	0
1719	42.2861	0	1	1		23.2335	1	1	0	0	7		0	1	48.3833			3	6.09993	0	0	0	8.2245	2.12731	0
1720	25.64	0	0	0	401	18.75	3	1	0	0			0	1	26.5051	245		3	0.867899	1	0	1	3.23888	2.37372	1
1721	60.3094	1	0	1	448	17.239	2	1	0	0	10		1	0					1.1937	0	1	1	1.32786		0
1722	19.3018	0	0	1	489	22.6562	1	1	0	0	7		0	1	22.6557	180		2	3.35661	0	0	0	8.30664	4.95277	0
1723	51.2936	0	0	0	144	24.539	1	1	0	0			0	1	51.7728			1	0.481862	1	0	1	0.481862	0.00273785	1
1724	49.6564	1	1	1	440	18.5132	3	1	0	0	5			0					0.0848734	1	0	1	0.0848734		1
1725	37.3032	1	0	1	20	19.1571	2	1	0	0	8		0	1	37.4812	20	19.1571	4	0.180698	0	1	1	0.837782	0.659822	1
1726	21.1937	0	1	1	636	21.83	1	1	0	0	12			0					0.0602327	1	0	1	0.0602327		0
1727	22.2231	1	0	1			1	1	0	1	7			0					0.227242	1	0	1	0.227242		0
1728	30.5462	0	0	0	318		2	2	0	0	4		0	0					1.60986	1	0	1	1.60986		0
1729	37.306	0	0	1		13.1492	3	1	1	1			0	1	37.6318			3	0.328542	1	0	1	1.34702	1.02122	1
1730	35.3128	0	1	1	971	20.0777	1	1	0	0	12			1	35.3238	971	20.0777	1	0.0136893	1	0	1	0.15332	0.142368	0
1731	37.2704	1	1	1	154	21.6128	3	1	0	1	16		0	1	37.462	154	21.6128	3	0.194387	0	0	0	8.28474	8.09309	1
1732	28.3231	0	1	1	58	16.8802	3	1	0	0			0	1	28.3641	58	16.8802	3	0.0438056	1	0	1	5.88912	5.84805	1
1733	25.191	0	1	1	787		1	1	0	0	5		0	1	25.306	787	29.5525	1	0.117728	1	0	1	0.558522	0.443532	0
1734	45.2923	1	1	0			3	2	1	0	12		0	1	45.9603	254		3	0.670773	0	0	0	8.2026	7.53457	1
1735	24.3285	1	1	0	17		1	1	0	1	14		0	1	24.3669	17		1	0.0410678	1	0	1	8.03012	7.99179	1
1736	31.3265	0	1	0	609	17.7154	3	1	0	0	5			0					0.123203	1	0	1	0.123203		1
1737	43.2471	1	1	1	44	21.1389	3	2	0	0	16		1	1	43.9233	55		3	0.678987	1	0	1	2.89665	2.2204	1
1738	63.3101	0	1	1	618	18.8707	2	2	0	0			0	1	68.386	125		3	5.07871	1	0	1	7.60575	2.52977	0
1739	30.3217	1	1	0		18.2531		1	0	0	12			0					0.0054757	0	1	1	0.347707
1740	33.3224	1	1	0	359	19.0311	1	2	0	0	5			0					0.167009	1	0	1	0.167009		0
1741	36.3231	0	1	0	20	23.0469	3	1	1	1	12		0	1	36.5448	104	23.0469	2	0.224504	1	0	1	5.3525	5.13073	1
1742	29.3224	0	1	0	87	23.1009	3	2	1	1	8			1	29.3634	87	23.1009	3	0.0438056	1	0	1	0.13963	0.0985626	1
1743	24.3231	0	1	0	86	18.2563	2	2	0	0	10		0	1	24.4025	86	18.2563	2	0.0821355	1	0	1	7.48255	7.40315	1
1744	22.1547	0	1	0			2	2	0	0			0	0					2.47502	1	0	1	2.47502		0
1745	22.2861	0	0	1	1078	16.7657	3	1	0	0			0	1	22.3053	1078	16.7657	3	0.0219028	0	0	0	4.85147	4.83231	1
1746	30.4969	0	1	1	222	20.2003	1	1	0	0			0	1	31.2663			2	0.772074	0	0	0	8.27378	7.50445	0
1747	25.6427	1	1	0	264	18.7109	3	2	0	0	12		0	1	26.1821	306		3	0.542094	1	0	1	0.542094	0.00273785	1
1748	16.0137	0	1	0	1069	19.3573		1	0	0	7			0					0.0136893	1	0	1	0.0136893		0
1749	27.321	0	1	0	246	20.8284	1	2	0	0	4		0	1	28.1095	221		3	0.791239	1	0	1	5.11157	4.32307	0
1750	38.1136	0	1	0			2	2	0	0	6		0	1	42.7132	744		3	4.60233	1	0	1	5.32786	0.728268	0
1751	29.5633	0	1	0		20.83	1	2	0	1	2		0	1	29.5934		21.2306	1	0.0328542	0	0	0	8.23546	8.20534	0
1752	46.3272	1	1	1	42	16.5147		1	1	1	12			0					0.019165	0	1	1	0.0246407		1
1753	37.3142	0	1	0	78	18.3594	3	2	0	1	5			0					0.380561	1	0	1	0.380561		1
1754	22.2888	0	1	0		20.061	3	1	1	1	8		0	1	22.4093		20.061	3	0.123203	1	0	1	1.68652	1.56605	1
1755	37.0431	1	1	1	38	20.4284	3	2	1	1	4			1	37.2019	38	20.4284	3	0.161533	0	1	1	0.364134	0.205339	1
1756	42.3135	0	1	0	55	17.1753	3	1	1	1	7			1	42.4422	55	17.1753	3	0.131417	1	0	1	0.281999	0.15332	1
1757	45.3169	0	1	0	130	25.6369	2	1	0	0	12		0	1	45.4073	130	25.6369	2	0.0930869	0	0	0	8.27378	8.18344	1
1758	32.3149	0	1	0	203	18.4911	2	1	0	0	6		0	1	32.5229	203	18.4911	2	0.210815	1	0	1	7.95072	7.74264	0
1759	25.18	1	1	0	257		2	1	0	0	7		0	1	26.1355	238.65		2	0.958248	1	0	1	7.29637	6.34086	0
1760	53.3224	0	1	0	1126	21.3593	2	2	0	0	2			0					0.180698	1	0	1	0.180698		0
1761	38.6037	0	1	0	1670	41.3151	1	1	0	0	12		1	0					8.02464	0	0	0	8.02464		0
1762	53.2375	1	0	1	2	15.3592	3	1	0	0	7		0	1	53.3279	2	15.146	3	0.0930869	0	1	1	0.544832	0.454483	1
1763	36.2574	1	1	1		18.0697	3	2	0	1	12		0	1	36.3285		18.0697	3	0.073922	0	0	0	8.22177	8.15058	1
1764	27.3238	0	1	0	921	30.4832	1	1	0	0	7		0	1	31.4278			3	4.10678	0	1	1	4.63244	0.528405	0
1765	44.3149	0	1	1	230	27.4556	1	1	0	0	15		0	1	47.4935			1	3.18138	0	0	0	8.1232	4.94456	0
1766	26.3326	1	1	0	423	17.9931	1	2	0	0	3		0	0					3.15674	1	0	1	3.15674		0
1767	24.3094	0	0	1		18.7783	1	1	0	0	8		0	1	24.3723		18.7783	1	0.0657084	0	1	1	1.96578	1.90281	0
1768	23.2471	0	0	1	254		1	1	0	0	12		0	1	25.2211	152		1	1.97673	0	0	0	8.23272	6.25873	0
1769	28.2491	1	0	1	465		1	1	0	0	12		0	1	30.4942	306		1	2.24778	1	0	1	8.13415	5.88912	0
1770	36.3422	1	1	1	44	15.4809		1	0	1	12			1	36.3723	44	15.4809		0.0328542	1	0	1	0.0328542	0.00273785	1
1771	33.3415	0	1	1	370	22.4996	1	1	0	0	12		0	1	33.5387	370	22.4996	1	0.199863	0	0	0	8.13689	7.93977	0
1772	40.3422	1	1	0	147	17.9163	3	2	1	1	8		0	1	40.6105	303	17.9163	3	0.271047	1	0	1	7.98083	7.71253	1
1773	42.3326	1	1	1	163	16.937	2	1	0	0	9			0					0.0355921	1	0	1	0.0355921		1
1774	24.7228	0	1	0	238	20.9321	1	2	0	0	7	TB,DITC,PITC,I,OPD,POPC,AIS,PIS	0	1	26.3518	193		1	1.63176	1	0	1	7.02533	5.3963	0
1775	30.5818	0	1	1	324	24.0484	1	1	0	0	8		0	1	30.6283	324	24.0484	1	0.0492813	1	0	1	6.05886	6.01232	0
1776	35.3238	1	1		268	21.4536	1	1	0	0	8		0	0					3.54825	1	0	1	3.54825		0
1777	38.3299	1	0	0	125	22.3403	3	1	0	0	9		0	1	38.601	125		3	0.273785	0	0	0	8.16427	7.89322	1
1778	26.3025	0	1	1	561	28.8761	1	1	0	0	10		0	1	26.3792	561	28.8761	1	0.0793977	1	0	1	6.15469	6.07803	0
1779	49.5305	1	1	1		17.9211	3	1	0	1	12		0	1	49.5688		17.9211	3	0.0410678	1	0	1	8.09583	8.0575	1
1780	34.8857	1	0	1	320	16.6933	3	1	0	0	12			0					0.0930869	1	0	1	0.0930869		1
1781	40.3285	0	0	0	47	19.1701	1	2	0	0	7		0	1	40.4791	47	19.2894	1	0.15332	0	0	0	8.12868	7.9781	1
1782	59.8604	0	0	1	236	14.0971	4	1	0	0	4		0	1	60.1232		14.9515	4	0.265572	1	0	1	1.89459	1.63176	1
1783	31.8576	0	0	1	195	18.75	1	1	0	0	12		0	1	31.9863	195	18.3594	1	0.131417	0	0	0	4.92813	4.79945	1
1784	35.9863	0	0	1	453	21.2306		2	0	0	7			0					0.0164271	1	0	1	0.0164271		0
1785	25.7029	0	0	0	99	18.3607	2	2	0	0	8		0	1	25.9986	99	19.6072	2	0.298426	0	1	1	0.862423	0.566735	1
1786	35.3128	1	1	0	83	18.726		1	0	0	8			0					0.0164271	0	1	1	0.0301164		1
1787	33.8316	0	0	0	415	24.2188	1	1	0	0	8			1	33.9138	415	23.8281	1	0.0848734	1	0	1	0.123203	0.0410678	0
1788	30.9049	0	0	1	210		1	2	0	0	12		0	1	31.8658			1	0.963723	0	0	0	8.26283	7.30185	0
1789	37.3224	1	1	0	839	21.6721	1	1	0	0	12		0	0					4.49281	1	0	1	4.49281		0
1790	23.2142	0	1	1	151			2	0	0	7			1	23.3265	151	18.7962		0.11499	1	0	1	0.11499	0.00273785	1
1791	36.2163	0	1	0	52		3	1	0	0	10			1	36.4463	52		3	0.232717	1	0	1	0.232717	0.00273785	1
1792	44.2491	0	1	0			4	1	0	1	12			1	44.3422		21.9388	4	0.0958248	0	1	1	0.213552	0.120465	1
1793	28.5202	0	1	0	510	17.9688	3	2	0	1	12		0	1	30.3354			3	1.81793	1	0	1	4.39151	2.57632	1
1794	38.3409	0	1	0		19.7787			0	1	8			0					0.0054757	1	0	1	0.0054757
1795	26.026	1	0	1	396	19.3222		1	0	0	7			0					0.00821355	0	1	1	0.00821355		0
1796	20.3231	0	0	1	2126	21.4227	2	1	0	0	7			0					0.164271	1	0	1	0.164271		0
1797	34.3409	0	0	0	242	18.1787	2	1	0	0	4		0	1	34.768			2	0.429843	0	0	0	8.28474	7.85763	0
1798	36.3395	0	0	0	123	21.5645	2	1	0	0			0	1	36.4545	123	21.5645	2	0.117728	1	0	1	8.05202	7.93703	1
1799	30.3244	0	1	1	101	18.2899	3	2	0	0			0	1	30.5325	101	18.2899	3	0.210815	0	0	0	8.12868	7.9206	1
1800	35.3566	0	0	0	68	12.1933		1	0	0	8			0					0.0465435	0	1	1	0.17796		1
1801	35.3073	0	0	0	63	15.625	3	1	1	0	3		0	1	35.5373	63	15.625	3	0.232717	1	0	1	2.52977	2.29979	1
1802	55.9069	1	0	1	472	17.1029	1	1	0	0			0	0					0.424367	0	1	1	0.574949		0
1803	43.2088	0	0	0	124	16.7657	3	1	1	0	8		0	1	43.4223	124	16.7657	3	0.21629	1	0	1	1.30869	1.09514	1
1804	43.5811	1	0	1	696		1	1	0	0	7		0	1	49.7248			1	6.14647	0	0	0	8.44353	2.29979	0
1805	32.2382	0	0	0	309	18.4425	2	1	0	0	5		0	1	37.4155	38		3	5.18001	1	0	1	7.76181	2.58453	0
1806	54.6667	0	0	0	475	18.4265	3		0	0			0	1	57.5606	96.18		3	2.89665	0	0	0	8.34497	5.45106	1
1807	28.2656	0	0	1	887	25.2092		1	0	0	6			0					0.0821355	1	0	1	0.0821355		0
1808	55.332	1	0	1	103	14.5349	3	2	0	0	4			1	55.4606	103	14.5349	3	0.131417	1	0	1	0.169747	0.0410677	1
1809	19.2471	0	1	1	1178		2	2			7		0	1	21.1608			2	1.9165	1	0	1	2.51608	0.602327	0
1810	46.308	0	1	1		18.8271	3	1	0	1	7		0	1	46.3463		18.8271	3	0.0410678	1	0	1	8.07118	8.03285	1
1811	33.0951	0	0	1			1	2			8		0	1	34.0561	130		1	0.963723	0	0	0	8.32033	7.35934	0
1812	36.3368	1	1	1	252		2	1			12		0	0					2.02327	1	0	1	2.02327		0
1813	33.3224	1	0	0		17.0068	3	1	0	0	12		0	1	33.462		17.0068	3	0.142368	0	1	1	6.06982	5.93018	1
1814	40.3313	0	0	0	321	17.5146	3	1	0	0			0	1	41.0595			3	0.731006	0	1	1	0.919918	0.19165	1
1815	38.3217	1	0	1	146		1	2	0	0	3		0	1	38.6174			1	0.298426	1	0	1	1.60164	1.30595	1
1816	26.3409	0	0	0	1550	18.3655	1	2	0	0	6		0	1	26.7077			1	0.36961	1	0	1	1.34702	0.980151	0
1817	49.3279	0	1	1	279	17.1875	3	1	1	1			0	1	51.2991			3	1.97399	1	0	1	7.15674	5.18549	1
1818	38.2834	1	0	1	305	17.3589	1		0	0			0	0					1.60164	1	0	1	1.60164		0
1819	40.2491	0	0	1	366		1	1	0	0			0	1	41.0404	185		2	0.793977	1	0	1	1.63723	0.845996	0
1820	38.4832	0	0	0	8		3	1	0	0	11			0					0.391513	1	0	1	0.391513		1
1821	33.6153	0	0	0	680	19.0039	1	2	0	0	9		0	1	34.1711		12.98	2	0.558522	0	0	0	8.1588	7.60301	0
1822	49.2895	0	0	0	216	23.7118	1	2	0	0			0	1	49.6564	216		1	0.36961	1	0	1	0.599589	0.232717	0
1823	32.2902	0	0	1	220		3	2	1	1			0	1	33.117	149		3	0.829569	1	0	1	1.59617	0.769336	1
1824	48.627	1	0	0	51	17.9012	3	1	0	0	3		0	1	48.7803	51	17.9012	3	0.156057	0	1	1	3.33196	3.17864	1
1825	30.2834	0	0	1	761	15.2439	1	1	0	0			0	0					1.60164	1	0	1	1.60164		0
1826	48.2847	1	0	1	304	17.73	1	1	0	0			0	1	49.0404			2	0.758385	1	0	1	1.60164	0.845996	0
1827	38.8419	0	0	0			2	2	0	0			0	0					2.43942	1	0	1	2.43942		0
1828	31.2882	0	0	0	641	27.8293	1	2	0	0	8		0	0					1.59617	1	0	1	1.59617		0
1829	35.2882	0	0	0	517	18.6115	4		0	0	7		0	1	36.8816			4	1.59617	1	0	1	1.59617	0.00273785	1
1830	48.8706	0	0	0	391	23.2335	2	2	0	0			0	0					2.49966	1	0	1	2.49966		0
1831	32.2902	0	0	1	637	15.2439	3	1	1	1			0	0					1.59617	1	0	1	1.59617		1
1832	20.3477	0	1	0		17.1029	1	2	0	0	7			0					0.232717	1	0	1	0.232717		0
1833	34.4723	0	0	0		16.2982		1	0	1	8			0					0.0136893	0	1	1	1.07324
1834	18.8802	0	0	0	971	27.2173	1	2	0	0	8			0					0.0602327	1	0	1	0.0602327		0
1835	32.8925	0	0	1	96	17.9982	2	1	0	0	10		0	1	32.9884	96	17.6309	2	0.0985626	1	0	1	4.63792	4.54209	1
1836	30.1793	0	0	0	381		2	1	0	0	12		0	1	32.6133	367		2	2.43669	0	1	1	2.69678	0.262834	0
1837	52.3039	0	0	0	208	20.4304		2	0	0	9			0					8.21081	0	0	0	8.21081		0
1838	39.3457	1	1	1	95	16.3593	3	1	0	0	4		0	0					0.427105	1	0	1	0.427105		1
1839	25.3032	0	0	0	47	16.056	3	1	0	0	7		0	1	25.4401	47	16.056	3	0.13963	1	0	1	0.561259	0.424367	1
1840	43.3457	1	1	0	833	18.9292	1	1	0	0	12		0	1	50.4887			2	7.14579	0	0	0	8.1807	1.03765	0
1841	27.3018	0	0	0			3	1	0	0	8		0	1	27.4415			3	0.142368	1	0	1	3.09651	2.95688	1
1842	50.3463	0	1	1	494	21.5139		2	0	0				0					0.0410678	1	0	1	0.0410678		0
1843	49.191	1	0	1	658		1	1	0	0	4		0	0					0.605065	1	0	1	0.605065		0
1844	54.3463	0	1	0	495	19.9792	3	1	0	0	7		0	1	55.8987			3	1.5551	1	0	1	4.11773	2.56537	1
1845	51.3128	0	0	0	131	17.2635	4	1	0	0	8		0	1	51.5044	131	17.2635	3	0.194387	1	0	1	0.607803	0.416153	1
1846	41.306	0	0	0	6	19.1436		1	0	0	12			0					0.0219028	1	0	1	0.0219028		1
1847	29.2402	1	0	1	238	18.4139	4	1	0	1	8		0	1	29.2868	238	20.2865	4	0.0492813	1	0	1	0.70089	0.654346	1
1848	25.2676	0	0	0	148	17.1468	1	1	0	0	1		0	1	25.5359	148	17.1468	1	0.271047	1	0	1	7.48255	7.21424	1
1849	26.3217	0	1	0	338	18.8189	3	1	0	0	7		0	1	27.8658	236		3	1.54689	1	0	1	4.39699	2.85284	1
1850	38.2669	0	0	1	373	16.263	3	1	1	0			0	0					0.676249	1	0	1	0.676249		1
1851	15.3429	0	1	0	800	19.6752	1	1	0	0	7		0	0					4.39973	1	0	1	4.39973		0
1852	20.3422	0	0	0	141	22.6562	2		0	0	8		0	1	20.4572	141	22.6562	2	0.117728	1	0	1	4.29843	4.18344	1
1853	25.2841	0	0	1	453	22.3081	1	1	0	0	8		0	1	27.896			1	2.61465	1	0	1	7.57563	4.96372	0
1854	44.9966	0	1	0	577	18.75	2	2	0	1	7		1	0					0.621492	0	1	1	0.752909		0
1855	36.3231	0	1	1		22.2331		1	0	1	12			0					0.00821355	0	1	1	0.681725
1856	34.3299	1	1	1	49		3	1	1	1	12		0	1	34.5599	49		3	0.232717	0	0	0	8.31485	8.08487	1
1857	41.3279	0	1	0	174	24.7934	2	1	0	0	10			0					0.0574949	0	1	1	0.17796		1
1858	22.2834	0	0	1	554	14.4795	4	1	0	0	8		0	1	26.0123			1	3.73169	1	0	1	3.73169	0.00273785	1
1859	24.334	0	0	1	531	23.8827	1	1	0	0	12		0	1	24.3915	531	23.8827	1	0.0602327	1	0	1	1.41273	1.35524	0
1860	32.3231	0	0	0	29		3	1	0	0	8			1	32.4107	29		3	0.0903491	0	1	1	0.183436	0.0958248	1
1861	52.3039	1	0	1	727	17.1745	3	1	0	0	8			0					0.33128	1	0	1	0.33128		1
1862	56.3121	1	1	1		14.1969	3	1	1	1	4		0	1	57.2266			3	0.91718	1	0	1	1.78782	0.873374	1
1863	26.2669	0	0	1	52	17.4444	3	1	0	0				0					0.106776	1	0	1	0.106776		1
1864	29.3388	1	1	1		15.917	3	1	1	1	12		0	1	29.3771		15.917	3	0.0410678	0	0	0	8.19986	8.16153	1
1865	18.2888	0	0	0	412	24.7737	1	1	0	0	8			0					0.0985626	1	0	1	0.0985626		0
1866	28.2902	1	0	0	274	20.8333	2	1	0	0	11		0	1	29.7139			2	1.42642	1	0	1	1.56057	0.136893	0
1867	38.3217	1	0	1	14	10.8526		1	0	0	10			0					4.62423	1	0	1	4.62423		1
1868	35.2717	1	0	1	716	20.984	1	1	0	0	7		0	0					0.574949	1	0	1	0.574949		0
1869	22.2834	0	0	0	532	18.2066	3	1	0	0	5		0	0					0.388775	1	0	1	0.388775		1
1870	44.9582	1	0	1	329		2	1	0	0	7		0	0					1.47023	1	0	1	1.47023		0
1871	43.2745	1	0	1	508	17.2364	3	1	0	0				0					0.0985626	1	0	1	0.0985626		1
1872	33.2895	1	0	1	13	12.9186		1	0	1	12			0					0.0273785	1	0	1	0.0273785		1
1873	42.3272	1	1	0	73	14.2846		1	0	0	4			0					0.0219028	0	1	1	0.0465435		1
1874	20.345	0	1	1	771	22.6562	2	1	0	0			0	1	25.5168			2	5.17454	1	0	1	7.2334	2.0616	0
1875	37.3251	0	0	1	477	23.4952	1	1	0	0	7		0	1	39.8412	325	21.3593	1	2.51882	0	0	0	8.24367	5.72758	0
1876	52.3422	1	0	1	145		3	1	0	0	12		0	1	53.1554	134		3	0.81588	0	0	0	8.22998	7.41684	1
1877	51.3429	0	0	1	328	27.6398	2	1	0	0	12		0	1	53.8809	79		3	2.54073	0	0	0	8.22724	5.68925	0
1878	44.6352	1	1	0	389	17.9592	3	2	0	1	11		0	1	46.3354	202		3	1.70294	0	1	1	1.92471	0.224504	1
1879	28.345	1	0	1	159	25.6489	1	1	0	0	6		0	1	28.5777	159	25.6489	1	0.235455	1	0	1	7.75086	7.51814	1
1880	21.1691	0	0	1	712	21.1827	1	1	0	0	8		0	1	24.2765			1	3.1102	1	0	1	6.00684	2.89938	0
1881	34.3436	0	0	1	0			1	0	0	12			0					0.0054757	0	1	1	0.00821355		1
1882	47.3265	0	0	0	166	16.8242	2	1	0	0			0	1	47.5893	166		2	0.265572	0	1	1	0.583162	0.320329	1
1883	32.3504	0	1	0		29.3575	1	1	0	0	7		0	0					0.418891	1	0	1	0.418891		0
1884	25.2895	0	0	1	685	19.91	1	1	0	0	8		0	1	25.6016			1	0.314853	1	0	1	7.30185	6.98973	0
1885	55.3511	0	1	0	185	14.8729	3	1	0	1				1	55.3812	185	14.8729	3	0.0328542	0	1	1	0.303901	0.273785	1
1886	34.3518	1	1	1	468	18.2066	1	1	0	0	6		0	0					2.31075	1	0	1	2.31075		0
1887	34.3491	1	1	1	90	18.3391	3	2	1	1	12			0					0.229979	1	0	1	0.229979		1
1888	19.9808	1	1	0	775	20.1607	1	2	0	0			0	0					1.70568	1	0	1	1.70568		0
1889	38.3491	0	0	1	154	15.625	1	1	0	0	7			1	38.486	154	15.625	1	0.13963	1	0	1	0.13963	0.00273785	1
1890	36.7995	1	0	1	504		1		0	0	11		0	1	39.3676	254	17.7375	1	2.57084	0	0	0	4.83231	2.2642	0
1891	33.8809	0	0	1	386	18.369	3	1	0	0	12		0	1	35.1978		17.5146	3	1.31964	0	0	0	4.94182	3.62491	1
1892	43.7947	0	1	1	269	30.8596	3	1	0	1	9		0	1	44.2327	269		3	0.440794	0	0	0	8.13415	7.6961	1
1893	40.345	0	0	1		22.6757	1	1	0	0			0	1	43.1677	188		1	2.82546	0	0	0	8.18617	5.36345	0
1894	35.4743	1	1	1		15.3213	3	1	0	1	8		0	1	35.7426		15.3213	3	0.271047	0	0	0	8.13689	7.86858	1
1895	37.3415	1	0	0	293	14.9584	3	1	0	0	5		0	1	37.8617			3	0.522929	1	0	1	4.68446	4.16427	1
1896	30.2888	1	0	0	444	13.7359	2	1	0	0	8		0	1	31.7728			2	1.48665	0	1	1	5.87269	4.38877	0
1897	24.2656	0	0	0	834	21.8573	3	1	0	0	8		0	1	24.3641	834	21.8573	3	0.1013	1	0	1	4.24093	4.14237	1
1898	22.2642	0	0	1	277	18.7305	1	1	0	0	8		0	1	24.8433	244		1	2.58179	0	0	0	8.23272	5.65366	0
1899	37.8809	1	0	1	30	14.6939	3	1	0	0	8		0	1	37.9685	30	14.6939	3	0.0903491	0	1	1	0.498289	0.410678	1
1900	48.3614	1	0	1	274	17.0433	2	1	0	0	30		0	0					0.525667	1	0	1	0.525667		0
1901	58.1711	0	0	1	674		2	1	0	1	8		0	1	62.9268	163	19.9594	2	4.75838	0	0	0	8.41342	3.65777	0
1902	21.2731	0	0	0	536	23.4236	1	1	0	0	10			0					0.117728	1	0	1	0.117728		0
1903	22.1711	0	0	1	113		3	1	0	1	8		0	1	22.4449	113	15.2417	3	0.276523	0	0	0	8.282	8.00821	1
1904	16.2656	1	0	0		14.5243	3	1	0	1	6			1	16.386		12.3884	3	0.123203	0	1	1	0.202601	0.0821355	1
1905	32.3258	1	0	1		17.4776	1	1	0	0	12		0	1	32.4079		17.4776	1	0.0848734	1	0	1	7.45791	7.37577	0
1906	29.306	0	1	0	361	25.3331	2	2	0	0	8		0	1	30.6283	138.33		2	1.32512	0	0	0	8.30116	6.97878	0
1907	27.718	1	1	1	129	23.5078	1	1	0	0	8		0	1	28.0274	207		1	0.312115	1	0	1	1.11978	0.810404	1
1908	29.8398	1	1	1	213		2	1	0	0	4		0	0					0.542094	0	1	1	0.594114		0
1909	34.3409	0	1	0	26	20.1733	3	1	0	0	7		0	1	34.7433			2	0.405202	1	0	1	0.810404	0.40794	1
1910	36.0602	0	1	0	61	19.1953		1	0	0	7			0					0.0219028	1	0	1	0.0219028		1
1911	54.3628	0	1	0	351	24.8358	2	2	0	0			0	1	55.269			3	0.908966	1	0	1	7.99726	7.09103	0
1912	30.0835	0	1	0				1			7			0					0.281999	1	0	1	0.281999
1913	39.4223	0	1	0		21.5858		1	0	0				0					0.0164271	1	0	1	0.0164271
1914	43.3484	1	1	0	8	17.0403	3	1	0	0	7		0	1	43.436	8	17.0403	3	0.0903491	0	0	0	8.20808	8.12047	1
1915	25.3415	0	1	0	537	17.5818	1	1	0	0	6		0	1	26.5133			1	1.17454	0	0	0	8.282	7.1102	0
1916	33.3498	0	1	1	650	18.4425		1	0	0	11			0					0.0054757	1	0	1	0.0054757		0
1917	49.3443	1	1	1		27.4714	1	2	0	0	10		0	1	49.7331	118		1	0.391513	1	0	1	5.17454	4.78576	0
1918	31.258	1	1	0			3	2	0	0	6		0	0					1.96851	1	0	1	1.96851		1
1919	32.334	1	1		244	20.1122	3	2	0	0			0	1	33.4018	383.77		3	1.0705	1	0	1	1.9384	0.870637	1
1920	50.2615	0	1	0	283			2	0	0				0					0.0876112	1	0	1	0.0876112		0
1921	59.3402	1	1	0	117	18.9742	2	1	0	0	8		0	1	59.6304			2	0.29295	1	0	1	1.07871	0.788501	1
1922	30.3354	0	1	0	167	21.229	3	2	0	0	7			0					0.0492813	1	0	1	0.0492813		1
1923	44.3285	0	1	0	494	13.5854	3	1	0	0	7		0	1	46.0096	338		3	1.68378	1	0	1	2.20123	0.520192	1
1924	41.4346	1	1	0	116	18.726	3	2	0	1	7			0					0.238193	1	0	1	0.238193		1
1925	46.5106	1	1	1	445	22.9854	3	1	1	1	12		0	1	47.3046			3	0.796715	0	0	0	8.24641	7.45243	1
1926	27.6578	1	1	0	90	20.6941	3	1	0	0	8			0					0.0958248	1	0	1	0.0958248		1
1927	27.4059	1	1	0	1247	16.0494	2	1	0	0	5		0	0					0.996578	1	0	1	0.996578		0
1928	17.3251	0	0	0	30	23.1111	1	1	0	0			0	1	17.4209	30	23.1111	3	0.0985626	1	0	1	1.70842	1.61259	1
1929	33.399	0	0	0	323	20.4467	2	1	0	0	8		0	1	33.4374	323	20.4467	2	0.0410678	0	0	0	8.26283	8.2245	0
1930	48.345	1	0	1		13.8889	4	1	1	1	12		0	1	48.4271		14.8148	4	0.0848734	0	0	0	8.07666	7.99452	1
1931	41.347	0	0	1		25.5937	1	1	0	0	9		0	1	47.655			3	6.31075	0	0	0	8.15058	1.84257	0
1932	27.3073	0	0	0	1250	16.213	2	1	0	1	4			0					0.314853	1	0	1	0.314853		0
1933	36.2519	0	0	0			1	2	0	0	3		0	1	38.9131			1	2.66393	1	0	1	2.66393	0.00273785	0
1934	31.5893	0	0	0	402	21.5645	2	1	0	0	8		0	1	31.7618	402	21.5645	2	0.175222	0	0	0	8.22724	8.05476	0
1935	36.178	0	1	0			1	1	0	0	14			0					0.199863	1	0	1	0.199863		0
1936	19.2909	0	0	0	517		3	1	0	0	11		0	1	19.4442	517		3	0.156057	1	0	1	0.673511	0.520192	1
1937	33.1882	0	1	0			2	1	0	1	7		0	1	33.3634		21.2585	2	0.17796	0	0	0	8.40246	8.22724	0
1938	36.3395	0	0	1		29.4078	2	1	0	0	7		0	1	37.807			1	1.47023	0	0	0	8.17248	6.705	0
1939	35.1348	1	0	0	395		2	1	0	0	8		0	0					2.68583	1	0	1	2.68583		0
1940	24.3532	0	1	1		21.0871	1	1	0	1	12		0	1	24.3915		21.0871	1	0.0410678	0	0	0	8.32033	8.282	0
1941	32.3149	0	1	0		25.5593	3	1	0	0	8		0	1	38.3381	594		3	6.02601	0	0	0	8.10678	2.0835	1
1942	43.4059	1	0	0		17.3589	3	1	0	0	10		0	1	43.5428		17.3589	3	0.13963	0	1	1	4.52019	4.3833	1
1943	53.306	0	0	0	245	20.8117	1	1	0	0			0	1	54.8282	286		1	1.52498	1	0	1	5.295	3.77276	0
1944	51.3265	0	0	0	494	20.5457	2	1	0	0			0	1	51.9042			2	0.580424	0	1	1	6.37919	5.80151	0
1945	35.2553	0	0	0	534		3	1	0	0	6			0					0.188912	1	0	1	0.188912		1
1946	32.2245	0	0	0	197		2	1	0	0	6		0	1	32.5366	197	20.2812	2	0.314853	1	0	1	1.73854	1.42642	1
1947	30.0835	0	0	0		14.8721	1	1	0	0	7		0	1	30.5407		16.4062	1	0.459959	0	0	0	8.47091	8.01369	0
1948	39.1704	1	1	1		22.4088	4	1	0	1	12		0	1	39.4661		22.4088	4	0.298426	0	0	0	8.25462	7.95893	1
1949	34.2697	0	1	0	86		2	2	0	1	8		0	1	34.4038	86	21.6041	2	0.136893	1	0	1	0.40794	0.273785	1
1950	42.4066	1	1	1	400	19.537	3	1	0	0	7		0	1	46.757	318		3	4.35318	0	0	0	8.28474	3.93429	1
1951	23.5044	0	1	0	545	22.7177		1	0	0	8			0					0.00821355	1	0	1	0.00821355		0
1952	22.9925	1	1	1		21.2656	1	2	0	0	3		0	0					7.06365	1	0	1	7.06365		0
1953	45.1636	0	1	0	71	17.2111	1	1	0	0				1	45.3744	71	17.2111	1	0.213552	0	1	1	0.295688	0.0848734	1
1954	31.666	1	1	0	8		3	1	0	1	4			1	31.8549	8	18.0785	3	0.19165	0	1	1	0.229979	0.0410678	1
1955	27.6359	0	1	0	958	22.4455	1	1	0	0	10		0	0					8.17522	0	0	0	8.17522		0
1956	34.7296	1	1	1	161		2	1	0	0	12		0	1	35.1431			2	0.416153	1	0	1	5.70568	5.29227	1
1957	29.577	1	1	1	3	18.5185		1	0	1	14			0					0.0328542	0	1	1	0.0438056		1
1958	54.2505	0	0	0		20.4491	2	2	0	0	4		0	0					4.00821	1	0	1	4.00821		0
1959	20.7009	0	1	0	358	20.8798	1	1	0	0	12		0	0					0.933607	1	0	1	0.933607		0
1960	35.9754	0	1	0	161	23.2917	3	1	0	1	8		0	1	36.1451	161	23.2917	3	0.172485	1	0	1	1.13895	0.969199	1
1961	16.3231	0	1	0	743	21.1203	1	1	0	0	8		0	1	16.6407			1	0.320329	1	0	1	4.59411	4.27652	0
1962	35.4415	1	1	0	162		3	2	0	0	5		0	1	35.8275	162	21.9363	3	0.388775	1	0	1	0.944559	0.558522	1
1963	17.4976	0	1	0	164	17.898	2	1	0	0	8			1	17.6454	164	17.898	2	0.150582	1	0	1	0.188912	0.0410678	1
1964	30.3518	0	1	0	87	19.563	2	2	0	0	3		0	1	30.4778	87	19.563	2	0.128679	1	0	1	1.45654	1.3306	1
1965	20.3614	0	1	0	481	15.8079	4	1	0	1	8			0					0.120465	0	1	1	0.213552		1
1966	25.3415	0	1	0				1	0	1	8			0					0.0246407	1	0	1	0.0246407
1967	26.36	0	0	1	342	28.1337	1	1	0	0	8		0	1	26.3655	342	28.1337	1	0.00821355	1	0	1	4.99658	4.9911	0
1968	43.6687	0	0	1		21.2245		1	0	0	7			0					0.0219028	1	0	1	0.0219028
1969	22.705	0	0	0			1	1	0	0	12		0	0					1.48392	1	0	1	1.48392		0
1970	24.2656	0	0	1	875	19.6283		2	0	0	10			1	24.345	875	19.6283		0.0821355	1	0	1	0.0821355	0.00273785	0
1971	41.9138	0	0	1	323	14.2399	3	2	1	0	6		0	1	42.757	70	15.6226	3	0.845996	0	0	0	4.89254	4.04928	1
1972	46.3326	0	0	0	327	16.2331	4	2	0	1	12		0	0					0.375086	1	0	1	0.375086		1
1973	21.3662	0	0	1	516	18.3594	1	2	0	0	8		0	1	24.449	184	19.8141	1	3.08556	1	0	1	7.9781	4.89528	0
1974	35.3511	1	0	1	38	16.901	2	1	0	0	6		0	1	35.4004	38	17.239	2	0.0520192	0	0	0	4.88706	4.83778	1
1975	26.36	0	0	0	401	21.1927	1	1	0	0	12		0	1	26.3628	401	21.1927	1	0.0054757	1	0	1	4.37782	4.37509	0
1976	21.3333	0	0	0	287	14.5303	3	1	0	0	8		0	1	21.5222	287	14.5303	3	0.19165	1	0	1	0.632444	0.443532	1
1977	25.6427	0	0	0	115	21.0292	3	1	0	0	6		0	1	25.8152	115	21.0292	3	0.175222	1	0	1	0.826831	0.654346	1
1978	27.332	1	0	1	17	17.0318	3	1	0	0	8			0					0.15332	0	1	1	0.172485		1
1979	23.332	0	0	0	402	19.1571	2	1	0	0	9		0	1	28.0356			4	4.70637	1	0	1	4.70637	0.00273785	0
1980	27.3457	0	0	1	23	17.9209		1	0	0	12			0					0.0246407	1	0	1	0.0246407		1
1981	26.3491	0	0	1	53		3	2	0	0	6		0	1	26.6201			2	0.273785	1	0	1	3.66051	3.38946	1
1982	25.232	0	0	0	305		4	1	0	1	4		0	1	25.3498	305	24.9199	4	0.120465	1	0	1	4.98836	4.87064	1
1983	44.282	0	1	0	40		2	2	0	0	12		0	1	44.4408	40	26.8977	2	0.161533	0	0	0	8.13142	7.97262	1
1984	27.6715	0	1	0	7	15.7313	3	1	0	1	8			1	27.707	7	15.7313	3	0.0383299	0	1	1	0.0465435	0.0109514	1
1985	31.3621	0	1	1	674	21.0517	1	1	0	0	6		0	1	32.501			1	1.14168	0	0	0	8.12868	6.98973	0
1986	22.3436	1	1	0		17.7152	3	2	0	0	8		0	1	22.8227	106		3	0.481862	1	0	1	8.05202	7.5729	1
1987	34.1136	0	0	0	535		1	2	0	0	3		0	0					1.68925	1	0	1	1.68925		0
1988	43.2854	0	1	1	192		1	1	0	0	12		0	1	43.5975	192	20.7476	1	0.314853	1	0	1	0.755647	0.443532	1
1989	40.3285	0	0	0	595	19.6235	1	2	0	0	8		0	0					0.594114	1	0	1	0.594114		0
1990	40.3231	1	0	1	36	19.0776		2	0	0	6			0					0.0465435	1	0	1	0.0465435		1
1991	40.334	0	0	1	429	16.8336	3	1	0	0	7			0					0.262834	1	0	1	0.262834		1
1992	40.345	0	0	0	115	24.3141	3	1	0	0	12			0					0.117728	0	1	1	0.224504		1
1993	25.2895	0	0	0	693	23.3234	1	1	0	0	6		0	0					3.20329	1	0	1	3.20329		0
1994	21.3333	0	0	1	43	14.7039	3	2	0	1				1	21.399	43	14.7039	3	0.0684463	0	1	1	0.0684463	0.00273785	1
1995	37.6537	0	1	1		23.8754	1	1	0	1	10		0	1	37.7002		23.8754	1	0.0492813	0	0	0	8.19439	8.14784	0
1996	30.308	0	0	1	88	16.3397	3	1	0	1	7		0	1	30.5051	88	16.3397	3	0.199863	1	0	1	7.88227	7.68515	1
1997	24.334	0	1	0	117	17.6693	4	1	1	1	7			0					0.145106	1	0	1	0.145106		1
1998	34.078	0	1	1		13.4637	3	1	0	1	6			1	34.1355		13.4637	3	0.0602327	1	0	1	0.0985626	0.0410678	1
1999	43.3265	1	1	1	568	28.3604	2	1	0	0	12		0	1	46.8145	325		2	3.49076	0	0	0	8.10678	4.61875	0
[truncated: 30,966 more rows]

## Sheet: Data Dictionary
Data Dictionary
id	Subject identifier
ageatenroll	Age in years at enrollment into the study
male	Male participant
	0 = Female
	1 = Male
urban	Clinical location
	0 = Rural
	1 = Urban
Married	Married
	0 = No
	1 = Yes
cd4_b	CD4 cells per cubic mm at enrollment
bmi_b	Body Mass Index (BMI) at enrollment
whostage_b	WHO clinical stage ate enrollment
	1 = Clinical stage 1
	2 = Clinical stage 2
	3 = Clinical stage 3
	4 = Clinical stage 4
hivstatusdisclosed	Disclosed HIV status at baseline
	1 = Yes
	2 = No
tbtx	Received TB treatment
	0 = No
	1 = Yes
oiproph	Received OI prophylaxis
	0 = No
	1 = Yes
years_school	Years of schooling
pointoftest	Point of HIV testing
hospitalized_arv	Hospitalized prior to ARV initiation
	0 = No
	1 = Yes
everonarv	Ever initiated on ARV
	0 = No
	1 = Yes
ageatarvstart	Age in years at ARV initiation
cd4_art	CD4 cells per cubic mm at ARV initiation
bmi_art	BMI at ARV initiation
whostage_art	WHO clinical stage at ARV initiation
	1 = Clinical stage 1
	2 = Clinical stage 2
	3 = Clinical stage 3
	4 = Clinical stage 4
eventtime_ARV2	Time in years to ARV initiation
lost	Lost to follow up at the close of the study
	0 = No
	1 = Yes
death	Indicator for occurrence of death
	0 = Alive
	1 = dead
lost2fup	Lost to follow up or death at the close of the study
	0 = No
	1 = Yes
eventtime_lost2fup	Time in years to loss to follow up or death
Adv_HIV	Advance HIV status
	0 = CD4 >= 200 & WHO clinical stage 1 or 2 at enrollment
	1 = CD4 < 200 | WHO clinical stage 3 or 4 at enrollment
ART_to_LTFUP	Time in years from ART initiation to loss to follow up or dead
Note: Blank space implies missing data for all the variables
